# Supplementary material for: Ice in biomolecular cryocrystallography
Source: Acta Crystallogr D Struct Biol. 2021 Mar 30;77(Pt 4):540–54. doi: 10.1107/S2059798321001170 (PMC8025888; doi:10.1107/S2059798321001170)
Supplement: Supplementary file 2 [file d-77-00540-sup2.xlsx]

## Sheet: Ground Truth Test Set
							Using Diffraction Frames				Using Structure Factor Plots						Threshold
			Classifications				P_ice		AUSPEX		P_ice		AUSPEX			p_ice	0.006
PDB ID	p_ice	p_n	P_ice	AUSPEX	Diffraction Frames	Structure Factor Plots	false n	false p	false n	false p	false n	false p	false n	false p		p_n	5e-05
3jzd	0.0229678	0.675248	FALSE	FALSE			FALSE	FALSE	FALSE	FALSE	FALSE	FALSE	FALSE	FALSE
3mvu	0.387904	0.426931	FALSE	FALSE			FALSE	FALSE	FALSE	FALSE	FALSE	FALSE	FALSE	FALSE
3iup	0.263287	0.843471	FALSE	FALSE			FALSE	FALSE	FALSE	FALSE	FALSE	FALSE	FALSE	FALSE
3pi7	0.097938	0.000185739	FALSE	FALSE	1	1	TRUE	FALSE	TRUE	FALSE	TRUE	FALSE	TRUE	FALSE
3kiz	0.541591	0.771989	FALSE	FALSE			FALSE	FALSE	FALSE	FALSE	FALSE	FALSE	FALSE	FALSE
3mdo	0.418579	0.45248	FALSE	FALSE			FALSE	FALSE	FALSE	FALSE	FALSE	FALSE	FALSE	FALSE
3goh	0.454917	0.933268	FALSE	FALSE	1	0	TRUE	FALSE	TRUE	FALSE	FALSE	FALSE	FALSE	FALSE
3rf7	0.372626	0.615048	FALSE	FALSE			FALSE	FALSE	FALSE	FALSE	FALSE	FALSE	FALSE	FALSE
3ff0	0.995812	0.87732	FALSE	FALSE			FALSE	FALSE	FALSE	FALSE	FALSE	FALSE	FALSE	FALSE
3i16	0.82024	0.51362	FALSE	FALSE			FALSE	FALSE	FALSE	FALSE	FALSE	FALSE	FALSE	FALSE
3jzl	0.51929	0.143291	FALSE	FALSE			FALSE	FALSE	FALSE	FALSE	FALSE	FALSE	FALSE	FALSE
3fd0	0.22089	0.666282	FALSE	FALSE			FALSE	FALSE	FALSE	FALSE	FALSE	FALSE	FALSE	FALSE
3hvy	0.269483	0.841306	FALSE	FALSE			FALSE	FALSE	FALSE	FALSE	FALSE	FALSE	FALSE	FALSE
3es1	0.581215	0.00192839	FALSE	FALSE	1	0	TRUE	FALSE	TRUE	FALSE	FALSE	FALSE	FALSE	FALSE
3ejk	0.428876	0.415243	FALSE	FALSE			FALSE	FALSE	FALSE	FALSE	FALSE	FALSE	FALSE	FALSE
3hj9	0.0652199	0.973035	FALSE	FALSE			FALSE	FALSE	FALSE	FALSE	FALSE	FALSE	FALSE	FALSE
3f44	0.795447	0.972007	FALSE	FALSE			FALSE	FALSE	FALSE	FALSE	FALSE	FALSE	FALSE	FALSE
3g0k	0.962986	0.992507	FALSE	TRUE			FALSE	FALSE	FALSE	TRUE	FALSE	FALSE	FALSE	TRUE
3gz7	0.218469	0.961652	FALSE	FALSE			FALSE	FALSE	FALSE	FALSE	FALSE	FALSE	FALSE	FALSE
3h8u	0.160607	5.622e-05	FALSE	FALSE	1	0	TRUE	FALSE	TRUE	FALSE	FALSE	FALSE	FALSE	FALSE
3l2h	0.158809	0.741007	FALSE	FALSE			FALSE	FALSE	FALSE	FALSE	FALSE	FALSE	FALSE	FALSE
3f7s	0.608616	0.613218	FALSE	FALSE			FALSE	FALSE	FALSE	FALSE	FALSE	FALSE	FALSE	FALSE
3f9s	0.393952	0.993214	FALSE	FALSE			FALSE	FALSE	FALSE	FALSE	FALSE	FALSE	FALSE	FALSE
3ke3	0.808444	0.125146	FALSE	FALSE	1	0	TRUE	FALSE	TRUE	FALSE	FALSE	FALSE	FALSE	FALSE
3ele	6.88003e-08	0.247551	TRUE	TRUE			FALSE	TRUE	FALSE	TRUE	FALSE	TRUE	FALSE	TRUE
3f9t	0.17064	0.733859	FALSE	FALSE			FALSE	FALSE	FALSE	FALSE	FALSE	FALSE	FALSE	FALSE
3ezu	0.301093	0.878805	FALSE	FALSE			FALSE	FALSE	FALSE	FALSE	FALSE	FALSE	FALSE	FALSE
3g68	0.674138	0.519119	FALSE	FALSE			FALSE	FALSE	FALSE	FALSE	FALSE	FALSE	FALSE	FALSE
3g8z	0.901047	0.00187655	FALSE	FALSE	1	0	TRUE	FALSE	TRUE	FALSE	FALSE	FALSE	FALSE	FALSE
3gzb	0.359906	0.327774	FALSE	FALSE			FALSE	FALSE	FALSE	FALSE	FALSE	FALSE	FALSE	FALSE
3fgv	0.178253	0.59071	FALSE	FALSE	1	0	TRUE	FALSE	TRUE	FALSE	FALSE	FALSE	FALSE	FALSE
3fka	0.241181	0.634219	FALSE	FALSE			FALSE	FALSE	FALSE	FALSE	FALSE	FALSE	FALSE	FALSE
3fjs	0.857448	0.845354	FALSE	FALSE			FALSE	FALSE	FALSE	FALSE	FALSE	FALSE	FALSE	FALSE
3hzp	0.0911204	0.00926721	FALSE	FALSE			FALSE	FALSE	FALSE	FALSE	FALSE	FALSE	FALSE	FALSE
3ejv	0.312095	0.221512	FALSE	FALSE			FALSE	FALSE	FALSE	FALSE	FALSE	FALSE	FALSE	FALSE
3ff2	0	0.866568	TRUE	TRUE	1	1	FALSE	FALSE	FALSE	FALSE	FALSE	FALSE	FALSE	FALSE
3g16	0.124065	0.737886	FALSE	FALSE			FALSE	FALSE	FALSE	FALSE	FALSE	FALSE	FALSE	FALSE
3fh1	0.797759	0.999933	FALSE	FALSE			FALSE	FALSE	FALSE	FALSE	FALSE	FALSE	FALSE	FALSE
3fcr	0	9.62674e-13	TRUE	TRUE	1	1	FALSE	FALSE	FALSE	FALSE	FALSE	FALSE	FALSE	FALSE
3gju	0.29037	0.872878	FALSE	FALSE			FALSE	FALSE	FALSE	FALSE	FALSE	FALSE	FALSE	FALSE
3gyd	0.31127	0.470896	FALSE	FALSE			FALSE	FALSE	FALSE	FALSE	FALSE	FALSE	FALSE	FALSE
3p6k	0.911668	0.546984	FALSE	FALSE			FALSE	FALSE	FALSE	FALSE	FALSE	FALSE	FALSE	FALSE
3op7	0.548511	0.947764	FALSE	FALSE			FALSE	FALSE	FALSE	FALSE	FALSE	FALSE	FALSE	FALSE
3fez	0.929699	0.28282	FALSE	FALSE			FALSE	FALSE	FALSE	FALSE	FALSE	FALSE	FALSE	FALSE
3fj2	0.101295	0.127794	FALSE	FALSE	1	0	TRUE	FALSE	TRUE	FALSE	FALSE	FALSE	FALSE	FALSE
3hk4	0.03181	0.0859963	FALSE	FALSE			FALSE	FALSE	FALSE	FALSE	FALSE	FALSE	FALSE	FALSE
3i0y	0.790952	0.579954	FALSE	FALSE			FALSE	FALSE	FALSE	FALSE	FALSE	FALSE	FALSE	FALSE
3f8h	0.349731	0.874625	FALSE	FALSE			FALSE	FALSE	FALSE	FALSE	FALSE	FALSE	FALSE	FALSE
3f7x	0.213369	0.738737	FALSE	FALSE			FALSE	FALSE	FALSE	FALSE	FALSE	FALSE	FALSE	FALSE
3g0t	0.720123	0.405946	FALSE	FALSE			FALSE	FALSE	FALSE	FALSE	FALSE	FALSE	FALSE	FALSE
3h3h	0.367264	0.60011	FALSE	FALSE			FALSE	FALSE	FALSE	FALSE	FALSE	FALSE	FALSE	FALSE
3ebt	0.628984	0.877854	FALSE	FALSE			FALSE	FALSE	FALSE	FALSE	FALSE	FALSE	FALSE	FALSE
3ec9	0.24312	0.598688	FALSE	FALSE			FALSE	FALSE	FALSE	FALSE	FALSE	FALSE	FALSE	FALSE
3grd	0.256549	0.695252	FALSE	FALSE			FALSE	FALSE	FALSE	FALSE	FALSE	FALSE	FALSE	FALSE
3ju7	0.61071	0.430637	FALSE	FALSE	1	0	TRUE	FALSE	TRUE	FALSE	FALSE	FALSE	FALSE	FALSE
3eo7	0.921263	0.552529	FALSE	FALSE			FALSE	FALSE	FALSE	FALSE	FALSE	FALSE	FALSE	FALSE
3ecf	0.904939	0.383621	FALSE	FALSE			FALSE	FALSE	FALSE	FALSE	FALSE	FALSE	FALSE	FALSE
3es4	0.517577	0.03994	FALSE	FALSE			FALSE	FALSE	FALSE	FALSE	FALSE	FALSE	FALSE	FALSE
3ehc	0	0.759666	TRUE	TRUE	1	1	FALSE	FALSE	FALSE	FALSE	FALSE	FALSE	FALSE	FALSE
3flj	0.875422	0.496441	FALSE	FALSE			FALSE	FALSE	FALSE	FALSE	FALSE	FALSE	FALSE	FALSE
3f8x	0.00176071	0.70673	TRUE	FALSE	1	1	FALSE	FALSE	TRUE	FALSE	FALSE	FALSE	TRUE	FALSE
3e8o	0.121833	0.880295	FALSE	FALSE	1	0	TRUE	FALSE	TRUE	FALSE	FALSE	FALSE	FALSE	FALSE
3gn6	0.642884	0.19109	FALSE	FALSE			FALSE	FALSE	FALSE	FALSE	FALSE	FALSE	FALSE	FALSE
3euc	0.770108	0.666221	FALSE	FALSE			FALSE	FALSE	FALSE	FALSE	FALSE	FALSE	FALSE	FALSE
3get	0	0.0674558	TRUE	TRUE	1	1	FALSE	FALSE	FALSE	FALSE	FALSE	FALSE	FALSE	FALSE
3f40	0.828252	0.862257	FALSE	FALSE	1	0	TRUE	FALSE	TRUE	FALSE	FALSE	FALSE	FALSE	FALSE
3ffr	0.400011	0.316286	FALSE	FALSE			FALSE	FALSE	FALSE	FALSE	FALSE	FALSE	FALSE	FALSE
3fdb	0.109194	0.406668	FALSE	FALSE			FALSE	FALSE	FALSE	FALSE	FALSE	FALSE	FALSE	FALSE
3g14	0.159156	0.94491	FALSE	FALSE			FALSE	FALSE	FALSE	FALSE	FALSE	FALSE	FALSE	FALSE
3lws	0.311445	0.510621	FALSE	FALSE			FALSE	FALSE	FALSE	FALSE	FALSE	FALSE	FALSE	FALSE
3er7	0.200038	0.860845	FALSE	FALSE			FALSE	FALSE	FALSE	FALSE	FALSE	FALSE	FALSE	FALSE
3i0z	0.989697	0.541332	FALSE	FALSE			FALSE	FALSE	FALSE	FALSE	FALSE	FALSE	FALSE	FALSE
3jtx	0.107442	0.370086	FALSE	FALSE			FALSE	FALSE	FALSE	FALSE	FALSE	FALSE	FALSE	FALSE
3ezs	0.231646	0.72835	FALSE	FALSE			FALSE	FALSE	FALSE	FALSE	FALSE	FALSE	FALSE	FALSE
3en8	0.622693	0.37792	FALSE	FALSE			FALSE	FALSE	FALSE	FALSE	FALSE	FALSE	FALSE	FALSE
3fgy	0.374259	0.641019	FALSE	FALSE	1	0	TRUE	FALSE	TRUE	FALSE	FALSE	FALSE	FALSE	FALSE
3f0h	0.722169	0.346963	FALSE	FALSE			FALSE	FALSE	FALSE	FALSE	FALSE	FALSE	FALSE	FALSE
3fmb	0.992693	0.0251399	FALSE	FALSE			FALSE	FALSE	FALSE	FALSE	FALSE	FALSE	FALSE	FALSE
3gwr	0.728403	0.977635	FALSE	FALSE			FALSE	FALSE	FALSE	FALSE	FALSE	FALSE	FALSE	FALSE
3eby	0.537911	0.874348	FALSE	FALSE			FALSE	FALSE	FALSE	FALSE	FALSE	FALSE	FALSE	FALSE
3hn7	0.60441	0.891855	FALSE	TRUE	1	1	TRUE	FALSE	FALSE	FALSE	TRUE	FALSE	FALSE	FALSE
3f6t	0	0.24	TRUE	FALSE	1	1	FALSE	FALSE	TRUE	FALSE	FALSE	FALSE	TRUE	FALSE
3fkj	0.522522	0.938653	FALSE	FALSE			FALSE	FALSE	FALSE	FALSE	FALSE	FALSE	FALSE	FALSE
3eua	1	0.659157	FALSE	TRUE			FALSE	FALSE	FALSE	TRUE	FALSE	FALSE	FALSE	TRUE
3gr3	0.16165	0.112787	FALSE	FALSE			FALSE	FALSE	FALSE	FALSE	FALSE	FALSE	FALSE	FALSE
3etn	0	0.100274	TRUE	TRUE	1	1	FALSE	FALSE	FALSE	FALSE	FALSE	FALSE	FALSE	FALSE
3gag	0.49373	0.996579	FALSE	FALSE	1	0	TRUE	FALSE	TRUE	FALSE	FALSE	FALSE	FALSE	FALSE
3gbh	0.0154501	0.376914	FALSE	FALSE			FALSE	FALSE	FALSE	FALSE	FALSE	FALSE	FALSE	FALSE
3ge6	0.396639	0.252152	FALSE	FALSE			FALSE	FALSE	FALSE	FALSE	FALSE	FALSE	FALSE	FALSE
3koq	0.156161	0.490131	FALSE	FALSE			FALSE	FALSE	FALSE	FALSE	FALSE	FALSE	FALSE	FALSE
3h4o	0.6173	0.999944	FALSE	FALSE			FALSE	FALSE	FALSE	FALSE	FALSE	FALSE	FALSE	FALSE
3eo8	0.456723	0.686168	FALSE	TRUE			FALSE	FALSE	FALSE	TRUE	FALSE	FALSE	FALSE	TRUE
3gfa	0.737232	0.924823	FALSE	FALSE			FALSE	FALSE	FALSE	FALSE	FALSE	FALSE	FALSE	FALSE
3eof	0.338867	0.0425971	FALSE	FALSE	1	0	TRUE	FALSE	TRUE	FALSE	FALSE	FALSE	FALSE	FALSE
3fj1	0.743718	0.789874	FALSE	FALSE			FALSE	FALSE	FALSE	FALSE	FALSE	FALSE	FALSE	FALSE
3hba	0	0.760132	TRUE	TRUE	1	1	FALSE	FALSE	FALSE	FALSE	FALSE	FALSE	FALSE	FALSE
3ek3	0.271306	0.569329	FALSE	FALSE			FALSE	FALSE	FALSE	FALSE	FALSE	FALSE	FALSE	FALSE
5tey	0.0091956	0.755283	FALSE	FALSE			FALSE	FALSE	FALSE	FALSE	FALSE	FALSE	FALSE	FALSE
2pq7	0.294594	0.653893	FALSE	FALSE			FALSE	FALSE	FALSE	FALSE	FALSE	FALSE	FALSE	FALSE
5w9q	0.0218956	0.675141	FALSE	FALSE			FALSE	FALSE	FALSE	FALSE	FALSE	FALSE	FALSE	FALSE
6d1t	0.608502	1.57652e-14	TRUE	FALSE	1	0	FALSE	FALSE	TRUE	FALSE	FALSE	TRUE	FALSE	FALSE
6fwc	0.808956	0.502123	FALSE	FALSE			FALSE	FALSE	FALSE	FALSE	FALSE	FALSE	FALSE	FALSE
6fvz	0.637176	0.683786	FALSE	FALSE			FALSE	FALSE	FALSE	FALSE	FALSE	FALSE	FALSE	FALSE
4zgg	0.930222	0.146846	FALSE	FALSE			FALSE	FALSE	FALSE	FALSE	FALSE	FALSE	FALSE	FALSE
3qc3	0.950478	0.590407	FALSE	FALSE			FALSE	FALSE	FALSE	FALSE	FALSE	FALSE	FALSE	FALSE
3kgx	0.887371	0.213043	FALSE	FALSE			FALSE	FALSE	FALSE	FALSE	FALSE	FALSE	FALSE	FALSE
3kgw	0.595489	0.250954	FALSE	FALSE			FALSE	FALSE	FALSE	FALSE	FALSE	FALSE	FALSE	FALSE
3ln3	0.441808	0.726372	FALSE	FALSE			FALSE	FALSE	FALSE	FALSE	FALSE	FALSE	FALSE	FALSE
4z5q	0.352082	0.280761	FALSE	FALSE	1	0	TRUE	FALSE	TRUE	FALSE	FALSE	FALSE	FALSE	FALSE
4z5p	0.941314	0.847343	FALSE	FALSE			FALSE	FALSE	FALSE	FALSE	FALSE	FALSE	FALSE	FALSE
6mao	0.515401	0.996419	FALSE	FALSE			FALSE	FALSE	FALSE	FALSE	FALSE	FALSE	FALSE	FALSE
6mai	0.525321	0.410612	FALSE	FALSE			FALSE	FALSE	FALSE	FALSE	FALSE	FALSE	FALSE	FALSE
6eep	0.921208	0.152579	FALSE	FALSE			FALSE	FALSE	FALSE	FALSE	FALSE	FALSE	FALSE	FALSE
6mc0	7.25372e-08	0.131142	TRUE	FALSE		1	FALSE	TRUE	FALSE	FALSE	FALSE	FALSE	TRUE	FALSE
6mjn	0.0490045	0.768562	FALSE	FALSE			FALSE	FALSE	FALSE	FALSE	FALSE	FALSE	FALSE	FALSE
6bya	0.30911	0.692475	FALSE	FALSE	1	0	TRUE	FALSE	TRUE	FALSE	FALSE	FALSE	FALSE	FALSE
6byb	2.18025e-05	0.323314	TRUE	FALSE	1	1	FALSE	FALSE	TRUE	FALSE	FALSE	FALSE	TRUE	FALSE
5d67	0.0740468	0.645638	FALSE	FALSE			FALSE	FALSE	FALSE	FALSE	FALSE	FALSE	FALSE	FALSE
4zey	0.520129	0.999948	FALSE	FALSE			FALSE	FALSE	FALSE	FALSE	FALSE	FALSE	FALSE	FALSE
5wde	0	0.25835	TRUE	FALSE	1	1	FALSE	FALSE	TRUE	FALSE	FALSE	FALSE	TRUE	FALSE
5wdh	0.668402	0.958106	FALSE	FALSE			FALSE	FALSE	FALSE	FALSE	FALSE	FALSE	FALSE	FALSE
5d6y	1	0	TRUE	FALSE	1	1	FALSE	FALSE	TRUE	FALSE	FALSE	FALSE	TRUE	FALSE
5d6x	0.890405	0.607392	FALSE	FALSE			FALSE	FALSE	FALSE	FALSE	FALSE	FALSE	FALSE	FALSE
5d6w	0.261276	0.567157	FALSE	FALSE			FALSE	FALSE	FALSE	FALSE	FALSE	FALSE	FALSE	FALSE
6c5c	0.623129	0.374061	FALSE	FALSE			FALSE	FALSE	FALSE	FALSE	FALSE	FALSE	FALSE	FALSE
6bo0	0.600857	0.914625	FALSE	FALSE			FALSE	FALSE	FALSE	FALSE	FALSE	FALSE	FALSE	FALSE
5utt	0.303072	0.460414	FALSE	FALSE			FALSE	FALSE	FALSE	FALSE	FALSE	FALSE	FALSE	FALSE
6mdq	0.618309	0.823198	FALSE	FALSE	1	0	TRUE	FALSE	TRUE	FALSE	FALSE	FALSE	FALSE	FALSE
5uc7	0.906342	3.01099e-08	TRUE	TRUE	1	1	FALSE	FALSE	FALSE	FALSE	FALSE	FALSE	FALSE	FALSE
5vis	0.381975	0.657265	FALSE	TRUE			FALSE	FALSE	FALSE	TRUE	FALSE	FALSE	FALSE	TRUE
5txg	0.891807	0.105287	FALSE	FALSE			FALSE	FALSE	FALSE	FALSE	FALSE	FALSE	FALSE	FALSE
5tpi	0.725488	0.367888	FALSE	FALSE	1	0	TRUE	FALSE	TRUE	FALSE	FALSE	FALSE	FALSE	FALSE
5kvr	0.252527	0.974403	FALSE	FALSE	1	0	TRUE	FALSE	TRUE	FALSE	FALSE	FALSE	FALSE	FALSE
6b8w	0.709902	0.58438	FALSE	FALSE	1	0	TRUE	FALSE	TRUE	FALSE	FALSE	FALSE	FALSE	FALSE
5kvk	0.209735	0.420159	FALSE	FALSE			FALSE	FALSE	FALSE	FALSE	FALSE	FALSE	FALSE	FALSE
5vm2	0.857362	0.472719	FALSE	FALSE			FALSE	FALSE	FALSE	FALSE	FALSE	FALSE	FALSE	FALSE
5v01	0.404875	0.175808	FALSE	FALSE	1	0	TRUE	FALSE	TRUE	FALSE	FALSE	FALSE	FALSE	FALSE
5kl9	0.39812	0.765508	FALSE	FALSE			FALSE	FALSE	FALSE	FALSE	FALSE	FALSE	FALSE	FALSE
5v10	0.0635046	0.0791165	FALSE	FALSE	1	1	TRUE	FALSE	TRUE	FALSE	TRUE	FALSE	TRUE	FALSE
5kol	0	0.0837849	TRUE	TRUE	1	1	FALSE	FALSE	FALSE	FALSE	FALSE	FALSE	FALSE	FALSE
5u4h	0.932256	0.286552	FALSE	FALSE			FALSE	FALSE	FALSE	FALSE	FALSE	FALSE	FALSE	FALSE
5vkw	0.0258557	0.872566	FALSE	FALSE			FALSE	FALSE	FALSE	FALSE	FALSE	FALSE	FALSE	FALSE
5uf8	0.69934	0.572801	FALSE	FALSE			FALSE	FALSE	FALSE	FALSE	FALSE	FALSE	FALSE	FALSE
5ucc	0.867098	0.941682	FALSE	FALSE			FALSE	FALSE	FALSE	FALSE	FALSE	FALSE	FALSE	FALSE
5ue7	0	0.0038089	TRUE	TRUE	1	1	FALSE	FALSE	FALSE	FALSE	FALSE	FALSE	FALSE	FALSE
5um7	0.245545	0.901447	FALSE	FALSE	1	0	TRUE	FALSE	TRUE	FALSE	FALSE	FALSE	FALSE	FALSE
5t8k	0.144133	0.718823	FALSE	FALSE			FALSE	FALSE	FALSE	FALSE	FALSE	FALSE	FALSE	FALSE
5jxw	0	4.93194e-05	TRUE	TRUE	1	1	FALSE	FALSE	FALSE	FALSE	FALSE	FALSE	FALSE	FALSE
5jpi	0.0675335	0.449476	FALSE	FALSE			FALSE	FALSE	FALSE	FALSE	FALSE	FALSE	FALSE	FALSE
4xox	0.863836	0.15127	FALSE	FALSE			FALSE	FALSE	FALSE	FALSE	FALSE	FALSE	FALSE	FALSE
5u08	0.306761	0.971874	FALSE	FALSE			FALSE	FALSE	FALSE	FALSE	FALSE	FALSE	FALSE	FALSE
5f49	0.263175	0.248802	FALSE	FALSE			FALSE	FALSE	FALSE	FALSE	FALSE	FALSE	FALSE	FALSE
5f48	0.591335	0.0792987	FALSE	TRUE	1	1	TRUE	FALSE	FALSE	FALSE	TRUE	FALSE	FALSE	FALSE
5f47	0.827259	0.0478952	FALSE	FALSE			FALSE	FALSE	FALSE	FALSE	FALSE	FALSE	FALSE	FALSE
5f46	0.752836	0.69444	FALSE	FALSE			FALSE	FALSE	FALSE	FALSE	FALSE	FALSE	FALSE	FALSE
5hmn	0.72307	0.0285967	FALSE	FALSE			FALSE	FALSE	FALSE	FALSE	FALSE	FALSE	FALSE	FALSE
5fcd	0.271231	0.508597	FALSE	FALSE			FALSE	FALSE	FALSE	FALSE	FALSE	FALSE	FALSE	FALSE
5tkw	0.189602	0.19054	FALSE	FALSE			FALSE	FALSE	FALSE	FALSE	FALSE	FALSE	FALSE	FALSE
5u4q	0.0997217	0.924842	FALSE	FALSE	1	0	TRUE	FALSE	TRUE	FALSE	FALSE	FALSE	FALSE	FALSE
5hj1	0.444419	0.650576	FALSE	FALSE			FALSE	FALSE	FALSE	FALSE	FALSE	FALSE	FALSE	FALSE
5uxd	0	2.45695e-06	TRUE	TRUE	1	1	FALSE	FALSE	FALSE	FALSE	FALSE	FALSE	FALSE	FALSE
5uxc	0.331179	0.455948	FALSE	FALSE			FALSE	FALSE	FALSE	FALSE	FALSE	FALSE	FALSE	FALSE
5tta	0	0.519247	TRUE	TRUE	1	1	FALSE	FALSE	FALSE	FALSE	FALSE	FALSE	FALSE	FALSE
4yfj	0.981487	0.464952	FALSE	TRUE	1	0	TRUE	FALSE	FALSE	FALSE	FALSE	FALSE	FALSE	TRUE
4w83	0.272998	0.480643	FALSE	FALSE			FALSE	FALSE	FALSE	FALSE	FALSE	FALSE	FALSE	FALSE
4zos	0.353163	0.96826	FALSE	FALSE			FALSE	FALSE	FALSE	FALSE	FALSE	FALSE	FALSE	FALSE
5u9c	0.968459	0.480753	FALSE	FALSE			FALSE	FALSE	FALSE	FALSE	FALSE	FALSE	FALSE	FALSE
5iqj	0.583769	0.705324	FALSE	FALSE	1	0	TRUE	FALSE	TRUE	FALSE	FALSE	FALSE	FALSE	FALSE
4ro3	0.625802	0.0942548	FALSE	FALSE			FALSE	FALSE	FALSE	FALSE	FALSE	FALSE	FALSE	FALSE
4w8k	0.0757123	0.908689	FALSE	FALSE	1	1	TRUE	FALSE	TRUE	FALSE	TRUE	FALSE	TRUE	FALSE
4pqa	0.300962	0.501784	FALSE	FALSE			FALSE	FALSE	FALSE	FALSE	FALSE	FALSE	FALSE	FALSE
4ppz	0.285917	0.211688	FALSE	FALSE			FALSE	FALSE	FALSE	FALSE	FALSE	FALSE	FALSE	FALSE
5swu	0	1.92068e-10	TRUE	TRUE	1	1	FALSE	FALSE	FALSE	FALSE	FALSE	FALSE	FALSE	FALSE
4qvt	0	0.259034	TRUE	TRUE	1	1	FALSE	FALSE	FALSE	FALSE	FALSE	FALSE	FALSE	FALSE
4qus	0.233242	0.182649	FALSE	FALSE			FALSE	FALSE	FALSE	FALSE	FALSE	FALSE	FALSE	FALSE
5isv	0.206364	1.11044e-05	TRUE	FALSE	1	1	FALSE	FALSE	TRUE	FALSE	FALSE	FALSE	TRUE	FALSE
5i0c	0	0.00557178	TRUE	TRUE	1	1	FALSE	FALSE	FALSE	FALSE	FALSE	FALSE	FALSE	FALSE
4rs2	0.513298	0.177591	FALSE	TRUE			FALSE	FALSE	FALSE	TRUE	FALSE	FALSE	FALSE	TRUE
4rv8	0	0.536205	TRUE	TRUE			FALSE	TRUE	FALSE	TRUE	FALSE	TRUE	FALSE	TRUE
4ixh	0.144401	0.665872	FALSE	FALSE			FALSE	FALSE	FALSE	FALSE	FALSE	FALSE	FALSE	FALSE
4mbo	0.00431916	0.0208152	TRUE	FALSE	1	1	FALSE	FALSE	TRUE	FALSE	FALSE	FALSE	TRUE	FALSE
4wql	0.687094	0.999996	FALSE	FALSE			FALSE	FALSE	FALSE	FALSE	FALSE	FALSE	FALSE	FALSE
4wqk	0.633925	0.999487	FALSE	FALSE			FALSE	FALSE	FALSE	FALSE	FALSE	FALSE	FALSE	FALSE
5upr	0	0.192852	TRUE	TRUE	1	1	FALSE	FALSE	FALSE	FALSE	FALSE	FALSE	FALSE	FALSE
5eqc	0.00739407	0.876627	FALSE	FALSE	1	1	TRUE	FALSE	TRUE	FALSE	TRUE	FALSE	TRUE	FALSE
5eav	0	1	TRUE	TRUE	1	1	FALSE	FALSE	FALSE	FALSE	FALSE	FALSE	FALSE	FALSE
5e5i	0	0	TRUE	TRUE	1	1	FALSE	FALSE	FALSE	FALSE	FALSE	FALSE	FALSE	FALSE
5e3k	0.680424	0.684502	FALSE	FALSE			FALSE	FALSE	FALSE	FALSE	FALSE	FALSE	FALSE	FALSE
5dj9	0.533384	0.820368	FALSE	FALSE			FALSE	FALSE	FALSE	FALSE	FALSE	FALSE	FALSE	FALSE
4zlv	0.123312	0.830985	FALSE	FALSE	1	0	TRUE	FALSE	TRUE	FALSE	FALSE	FALSE	FALSE	FALSE
4nog	0.108981	1	FALSE	FALSE	1	1	TRUE	FALSE	TRUE	FALSE	TRUE	FALSE	TRUE	FALSE
5bxi	0	2.2915e-13	TRUE	TRUE	1	1	FALSE	FALSE	FALSE	FALSE	FALSE	FALSE	FALSE	FALSE
4nu7	0.31551	0.798443	FALSE	FALSE			FALSE	FALSE	FALSE	FALSE	FALSE	FALSE	FALSE	FALSE
4eqb	0.698569	0.863211	FALSE	FALSE			FALSE	FALSE	FALSE	FALSE	FALSE	FALSE	FALSE	FALSE
4lat	0.955387	0.000941288	FALSE	FALSE			FALSE	FALSE	FALSE	FALSE	FALSE	FALSE	FALSE	FALSE
4exl	0.556922	0.148258	FALSE	FALSE			FALSE	FALSE	FALSE	FALSE	FALSE	FALSE	FALSE	FALSE
4ohn	0.793557	0.898949	FALSE	FALSE			FALSE	FALSE	FALSE	FALSE	FALSE	FALSE	FALSE	FALSE
4jcc	0.448188	0.219743	FALSE	FALSE	1	0	TRUE	FALSE	TRUE	FALSE	FALSE	FALSE	FALSE	FALSE
4i62	0.450105	0.973493	FALSE	FALSE			FALSE	FALSE	FALSE	FALSE	FALSE	FALSE	FALSE	FALSE
4h5g	0.353696	0.36474	FALSE	FALSE			FALSE	FALSE	FALSE	FALSE	FALSE	FALSE	FALSE	FALSE
Discoveries			30	29	60	34	33	3	38	7	7	3	13	8
							55	2.14286	63.3333	5	18.4211	1.85185	34.2105	4.93827
									P_ice	AUSPEX			P_ice	AUSPEX
								FDR	9.09091	19.4444		FDR	9.09091	21.6216
								Sensitivity	0.645161	0.612245		Sensitivity	0.829268	0.723404
								Specificity	0.979021	0.952381		Specificity	0.982249	0.954023
					Confusion Matrix
							Visual Classification
							No Ice	Ice	No Ice	Ice	No Ice	Ice	No Ice	Ice
					Predicted Classification	No Ice	137	33	133	38	163	7	158	13
						Ice	3	27	7	22	3	27	8	21

## Sheet: AUSPEX Set C
			Classifications
PDB ID	p_ice	p_n	P_ice	AUSPEX	Structure Factor Plots	P_ice		AUSPEX				Threshold
						False N	False P	False N	False P		p_ice	0.006
1rdr	0.38904	0.927141	FALSE			FALSE	FALSE	FALSE	FALSE		p_n	5e-05
1c6h	0.537936	0.0922167	FALSE			FALSE	FALSE	FALSE	FALSE
1dcr	0.581611	6.48027e-08	TRUE	TRUE		FALSE	TRUE	FALSE	TRUE
1eqm	0.719104	0.331791	FALSE			FALSE	FALSE	FALSE	FALSE
1r0q	0.447972	0.133304	FALSE			FALSE	FALSE	FALSE	FALSE
1o1p	0.664625	0.701109	FALSE			FALSE	FALSE	FALSE	FALSE
1jg1	0.755981	0.721404	FALSE			FALSE	FALSE	FALSE	FALSE
1sjb	0.987201	0.555776	FALSE	TRUE		FALSE	FALSE	FALSE	TRUE
1vat	0.138194	0.773685	FALSE			FALSE	FALSE	FALSE	FALSE
1k34	0.733464	0.999831	FALSE			FALSE	FALSE	FALSE	FALSE
2xyb	0.275514	0.0387264	FALSE			FALSE	FALSE	FALSE	FALSE
2gn9	0.0171936	0.649009	FALSE			FALSE	FALSE	FALSE	FALSE
1n6l	0.580345	0.715152	FALSE			FALSE	FALSE	FALSE	FALSE
1ym0	0.380177	0.546746	FALSE		FALSE¹	FALSE	FALSE	FALSE	FALSE
2avq	0.453319	0.533085	FALSE			FALSE	FALSE	FALSE	FALSE
2bsm	0.215115	0.0106806	FALSE	TRUE		FALSE	FALSE	FALSE	TRUE
2h9y	0.456676	0.49324	FALSE			FALSE	FALSE	FALSE	FALSE
1zzo	0.58629	0.964069	FALSE			FALSE	FALSE	FALSE	FALSE
2fbd	0.971485	0.917815	FALSE			FALSE	FALSE	FALSE	FALSE
3n2u	0.022671	0.438491	FALSE		TRUE	TRUE	FALSE	TRUE	FALSE
1yi1	0.523463	0.634671	FALSE			FALSE	FALSE	FALSE	FALSE
2fg4	0.243793	0.573766	FALSE			FALSE	FALSE	FALSE	FALSE
1yum	0.00161595	0.139514	TRUE	TRUE	TRUE	FALSE	FALSE	FALSE	FALSE
1yg9	0.514313	0.963976	FALSE			FALSE	FALSE	FALSE	FALSE
1ziq	0.0844237	0.065357	FALSE	TRUE	TRUE	TRUE	FALSE	FALSE	FALSE
1w96	0.197666	0.715472	FALSE			FALSE	FALSE	FALSE	FALSE
3fk3	0.996408	0.105085	FALSE			FALSE	FALSE	FALSE	FALSE
1vq8	0	0.500951	TRUE	TRUE	TRUE	FALSE	FALSE	FALSE	FALSE
2b15	0.500871	0.126465	FALSE			FALSE	FALSE	FALSE	FALSE
2i2z	0.583163	0.00141341	FALSE			FALSE	FALSE	FALSE	FALSE
1xea	0.00626661	0.787875	FALSE		TRUE	TRUE	FALSE	TRUE	FALSE
2wkn	0.918239	0.658011	FALSE			FALSE	FALSE	FALSE	FALSE
1z6l	0	0.97527	TRUE		TRUE	FALSE	FALSE	TRUE	FALSE
2w5p	0.311808	0.00336954	FALSE			FALSE	FALSE	FALSE	FALSE
2fi4	0.49837	0.729545	FALSE			FALSE	FALSE	FALSE	FALSE
2zu2	0.117598	0.396409	FALSE			FALSE	FALSE	FALSE	FALSE
2o6m	0.990253	0.791901	FALSE			FALSE	FALSE	FALSE	FALSE
3bt0	0.4517	0.252033	FALSE			FALSE	FALSE	FALSE	FALSE
2qex	0.886769	0.340727	FALSE			FALSE	FALSE	FALSE	FALSE
2hd6	0.101922	0.993847	FALSE			FALSE	FALSE	FALSE	FALSE
2npz	0.998937	0.682123	FALSE	TRUE		FALSE	FALSE	FALSE	TRUE
2d5n	0.946879	0.811624	FALSE			FALSE	FALSE	FALSE	FALSE
3p88	0.736325	0.948224	FALSE			FALSE	FALSE	FALSE	FALSE
2ew0	0.166812	0.929902	FALSE			FALSE	FALSE	FALSE	FALSE
2gp9	0.552811	0.337135	FALSE			FALSE	FALSE	FALSE	FALSE
2gb9	0.315508	9.1728e-07	TRUE			FALSE	TRUE	FALSE	FALSE
2rcu	0.999736	0	TRUE		TRUE¹	FALSE	FALSE	FALSE	FALSE
3vhr	0.851153	0.842562	FALSE			FALSE	FALSE	FALSE	FALSE
2pi5	0.979994	0.67712	FALSE			FALSE	FALSE	FALSE	FALSE
2z6a	0.936007	0.831528	FALSE			FALSE	FALSE	FALSE	FALSE
3i9u	0.00248009	0.77958	TRUE			FALSE	TRUE	FALSE	FALSE
2g6q	0.646503	0.188815	FALSE			FALSE	FALSE	FALSE	FALSE
3bbm	0.450794	0.343284	FALSE			FALSE	FALSE	FALSE	FALSE
3vhc	0.257282	0.207344	FALSE			FALSE	FALSE	FALSE	FALSE
4krd	0.690275	0.74824	FALSE			FALSE	FALSE	FALSE	FALSE
3ehb	0	0.225046	TRUE	TRUE	TRUE	FALSE	FALSE	FALSE	FALSE
4pmn	0.352529	0.483274	FALSE			FALSE	FALSE	FALSE	FALSE
2pnx	0.442227	0.0237733	FALSE			FALSE	FALSE	FALSE	FALSE
2vw9	0	0	TRUE		TRUE	FALSE	FALSE	TRUE	FALSE
5fdq	0.853656	0.297254	FALSE			FALSE	FALSE	FALSE	FALSE
3dre	0.436498	0.456099	FALSE			FALSE	FALSE	FALSE	FALSE
2zks	0.774122	0.987495	FALSE		FALSE¹	FALSE	FALSE	FALSE	FALSE
3ifu	0.262462	3.93307e-06	TRUE			FALSE	TRUE	FALSE	FALSE
3a65	0.780218	0.717503	FALSE			FALSE	FALSE	FALSE	FALSE
3det	0.987373	0.551495	FALSE			FALSE	FALSE	FALSE	FALSE
3tog	0.774934	0.303932	FALSE	TRUE		FALSE	FALSE	FALSE	TRUE
3gl9	0.393164	0.618012	FALSE			FALSE	FALSE	FALSE	FALSE
2xte²	N/A	N/A
4ex6	0.643809	0.18364	FALSE			FALSE	FALSE	FALSE	FALSE
3m9s²	N/A	N/A
3n04	0.0912489	0.617546	FALSE			FALSE	FALSE	FALSE	FALSE
4dw4	0	0.0419899	TRUE	TRUE	TRUE¹	FALSE	FALSE	FALSE	FALSE
5d1p	0.98879	0.0740173	FALSE			FALSE	FALSE	FALSE	FALSE
3rl5	0.528943	0.10205	FALSE			FALSE	FALSE	FALSE	FALSE
3hgy	0.0782708	0.780043	FALSE			FALSE	FALSE	FALSE	FALSE
2x13	0.323949	0.226995	FALSE			FALSE	FALSE	FALSE	FALSE
5cdt	0	0.164846	TRUE			FALSE	TRUE	FALSE	FALSE
3hnm	0.223355	0.770264	FALSE		FALSE¹	FALSE	FALSE	FALSE	FALSE
4nt2	0.994606	0.543928	FALSE			FALSE	FALSE	FALSE	FALSE
3jqy	0	0.328796	TRUE	TRUE	TRUE	FALSE	FALSE	FALSE	FALSE
3rmo	0.858479	0.781477	FALSE	TRUE		FALSE	FALSE	FALSE	TRUE
5fn8	0.910108	0.996674	FALSE			FALSE	FALSE	FALSE	FALSE
3t8v	0.319954	0.4218	FALSE			FALSE	FALSE	FALSE	FALSE
3ncg	0	0	TRUE	TRUE	TRUE	FALSE	FALSE	FALSE	FALSE
3nhw	0.425727	0.915063	FALSE			FALSE	FALSE	FALSE	FALSE
3mnl	0.417337	0.36892	FALSE			FALSE	FALSE	FALSE	FALSE
4f27	0	0.563046	TRUE	TRUE	TRUE	FALSE	FALSE	FALSE	FALSE
4l17	0.0964339	0.80722	FALSE			FALSE	FALSE	FALSE	FALSE
4ea7	0.470893	0.820739	FALSE	TRUE		FALSE	FALSE	FALSE	TRUE
3b1j	0.347691	0.761004	FALSE			FALSE	FALSE	FALSE	FALSE
3lz0	0.426957	0.151396	FALSE	TRUE	TRUE	TRUE	FALSE	FALSE	FALSE
4ac2	0.00262768	0.117904	TRUE		TRUE	FALSE	FALSE	TRUE	FALSE
3x42	0.806875	0.978173	FALSE			FALSE	FALSE	FALSE	FALSE
4nzg	0	0.0354787	TRUE	TRUE	TRUE	FALSE	FALSE	FALSE	FALSE
3myt	0	0	TRUE	TRUE	TRUE	FALSE	FALSE	FALSE	FALSE
3osz	0.745758	0.684543	FALSE			FALSE	FALSE	FALSE	FALSE
3mt0	0.255143	0.901603	FALSE			FALSE	FALSE	FALSE	FALSE
2xwa	0.518967	0.995512	FALSE			FALSE	FALSE	FALSE	FALSE
4ha4	0.387593	0.294791	FALSE			FALSE	FALSE	FALSE	FALSE
3q3o	0.926047	0.41045	FALSE			FALSE	FALSE	FALSE	FALSE
3nvs	0.952978	0.374834	FALSE	TRUE	FALSE¹	FALSE	FALSE	FALSE	FALSE
4h5b	0.0241697	0.856145	FALSE			FALSE	FALSE	FALSE	FALSE
3o2n	0.203705	0.807532	FALSE			FALSE	FALSE	FALSE	FALSE
4a14	0.250176	0.706131	FALSE			FALSE	FALSE	FALSE	FALSE
5kc5	0.0961207	0.109502	FALSE			FALSE	FALSE	FALSE	FALSE
4f5j	0.374568	0.903773	FALSE			FALSE	FALSE	FALSE	FALSE
4gfa	0.706885	0.475025	FALSE			FALSE	FALSE	FALSE	FALSE
3po9	0.945013	0.994693	FALSE			FALSE	FALSE	FALSE	FALSE
4elp	0.470654	0.239426	FALSE			FALSE	FALSE	FALSE	FALSE
3tal	0.0300083	0.297429	FALSE			FALSE	FALSE	FALSE	FALSE
3zym	0.0113471	0.460836	FALSE		TRUE	TRUE	FALSE	TRUE	FALSE
3us1	0.865965	0.999999	FALSE			FALSE	FALSE	FALSE	FALSE
4nxn	1	0.789813	FALSE	TRUE		FALSE	FALSE	FALSE	TRUE
3sbi	0.572408	0.997798	FALSE			FALSE	FALSE	FALSE	FALSE
3sya	0.0489675	0.0646426	FALSE			FALSE	FALSE	FALSE	FALSE
4gba	0.00361798	0.465265	TRUE	TRUE	TRUE	FALSE	FALSE	FALSE	FALSE
3r3m	0.157293	0.242413	FALSE			FALSE	FALSE	FALSE	FALSE
4e2w	0.416767	0.0522761	FALSE	TRUE		FALSE	FALSE	FALSE	TRUE
3rib	0.945377	0.0863707	FALSE			FALSE	FALSE	FALSE	FALSE
4bi2	0.511973	0.0535667	FALSE			FALSE	FALSE	FALSE	FALSE
3sv9	0.703127	0.246277	FALSE			FALSE	FALSE	FALSE	FALSE
3suf	0.783897	0.962209	FALSE			FALSE	FALSE	FALSE	FALSE
4mcf	0.723075	0.598038	FALSE			FALSE	FALSE	FALSE	FALSE
4mw7	0.175818	0.56613	FALSE			FALSE	FALSE	FALSE	FALSE
4jc7	0.624704	0.0116873	FALSE			FALSE	FALSE	FALSE	FALSE
4miy	0.526831	0.488733	FALSE			FALSE	FALSE	FALSE	FALSE
4x7k	0.771461	0.502688	FALSE			FALSE	FALSE	FALSE	FALSE
4es4	0.622592	0.178333	FALSE			FALSE	FALSE	FALSE	FALSE
4k37	0.00254533	0.310022	TRUE		TRUE	FALSE	FALSE	TRUE	FALSE
3u12	0.00315934	0.0684894	TRUE			FALSE	TRUE	FALSE	FALSE
4afd	0.959323	0.969479	FALSE			FALSE	FALSE	FALSE	FALSE
4m1o	0.112649	0.240524	FALSE			FALSE	FALSE	FALSE	FALSE
4tvq	0	0.35476	TRUE		TRUE	FALSE	FALSE	TRUE	FALSE
4mb7	0.269849	0.660233	FALSE			FALSE	FALSE	FALSE	FALSE
5c1x	0.179582	0.871536	FALSE			FALSE	FALSE	FALSE	FALSE
4lo3	0.967124	0.0129237	FALSE			FALSE	FALSE	FALSE	FALSE
4hkx	0.00038512	0.896646	TRUE	TRUE		FALSE	TRUE	FALSE	TRUE
3we4	0.277181	0.445923	FALSE			FALSE	FALSE	FALSE	FALSE
4wie	4.21541e-06	0.45892	TRUE		TRUE	FALSE	FALSE	TRUE	FALSE
4iaz	0.0413009	0.397211	FALSE			FALSE	FALSE	FALSE	FALSE
3wf7	0.241948	0.844037	FALSE			FALSE	FALSE	FALSE	FALSE
4kgr	0.453491	0.999756	FALSE	TRUE		FALSE	FALSE	FALSE	TRUE
4isz	0.302579	0.601176	FALSE			FALSE	FALSE	FALSE	FALSE
4ipg	0.399529	0.999115	FALSE			FALSE	FALSE	FALSE	FALSE
4la6	0.789114	0.591718	FALSE			FALSE	FALSE	FALSE	FALSE
4ly8	0.889837	0.318268	FALSE	TRUE	FALSE¹	FALSE	FALSE	FALSE	FALSE
4j7y	0	0.995704	TRUE	TRUE	TRUE	FALSE	FALSE	FALSE	FALSE
4ikm	0.876217	0.97697	FALSE			FALSE	FALSE	FALSE	FALSE
4hjx	0.252433	0.908055	FALSE			FALSE	FALSE	FALSE	FALSE
3w7v	0.712385	0.210705	FALSE	TRUE		FALSE	FALSE	FALSE	TRUE
4q75	0.00159433	0.756723	TRUE		TRUE	FALSE	FALSE	TRUE	FALSE
4mvs	1	0.661825	FALSE			FALSE	FALSE	FALSE	FALSE
4j29	0.307766	0.373854	FALSE			FALSE	FALSE	FALSE	FALSE
4x6b	0.280266	0.928778	FALSE	TRUE	FALSE¹	FALSE	FALSE	FALSE	FALSE
4ou1	0	0.185256	TRUE	TRUE	TRUE	FALSE	FALSE	FALSE	FALSE
4l55	0.338093	0.809333	FALSE			FALSE	FALSE	FALSE	FALSE
4nz0	0.0370998	0.731019	FALSE			FALSE	FALSE	FALSE	FALSE
4ccm	2.23636e-11	0.594793	TRUE		TRUE	FALSE	FALSE	TRUE	FALSE
4oq4	0.976729	0.206398	FALSE			FALSE	FALSE	FALSE	FALSE
4ycu	1.23891e-11	0.706114	TRUE		TRUE	FALSE	FALSE	TRUE	FALSE
4m00	0	0.155541	TRUE	TRUE	TRUE	FALSE	FALSE	FALSE	FALSE
4q3o	0	0.573884	TRUE	TRUE	TRUE	FALSE	FALSE	FALSE	FALSE
4xet	0.064927	0.00191824	FALSE			FALSE	FALSE	FALSE	FALSE
4p66	0.878621	0.525239	FALSE			FALSE	FALSE	FALSE	FALSE
4x8w	0.17729	0.780853	FALSE			FALSE	FALSE	FALSE	FALSE
4nsv	0.167442	0.435543	FALSE			FALSE	FALSE	FALSE	FALSE
4mh4	0.898571	0.151491	FALSE			FALSE	FALSE	FALSE	FALSE
4yya	0.204483	0.0550347	FALSE			FALSE	FALSE	FALSE	FALSE
4wv8	0.131769	0.386978	FALSE			FALSE	FALSE	FALSE	FALSE
4yw6	0	0	TRUE	TRUE	TRUE	FALSE	FALSE	FALSE	FALSE
4o75	0.895124	0.982055	FALSE			FALSE	FALSE	FALSE	FALSE
4qym	0.611528	0.369811	FALSE			FALSE	FALSE	FALSE	FALSE
4crh	0.835133	0.945565	FALSE			FALSE	FALSE	FALSE	FALSE
4xf9	0.0228157	0.0494948	FALSE			FALSE	FALSE	FALSE	FALSE
5a7s	0.383412	0.30721	FALSE	TRUE		FALSE	FALSE	FALSE	TRUE
5fjs	0.959587	0.65112	FALSE			FALSE	FALSE	FALSE	FALSE
5ces	0.000257623	0.351512	TRUE			FALSE	TRUE	FALSE	FALSE
5hf6	0.214667	0.929274	FALSE			FALSE	FALSE	FALSE	FALSE
4ryl	0	0.0101803	TRUE	TRUE	TRUE	FALSE	FALSE	FALSE	FALSE
5d0c	0.191562	0	TRUE		TRUE	FALSE	FALSE	TRUE	FALSE
4zvn	0.254658	0.409175	FALSE			FALSE	FALSE	FALSE	FALSE
5elf	0.831518	0.80729	FALSE			FALSE	FALSE	FALSE	FALSE
4z3m	0.820914	0.391272	FALSE			FALSE	FALSE	FALSE	FALSE
5c8x	0.529853	0.565002	FALSE			FALSE	FALSE	FALSE	FALSE
5e5t	0.786872	0.157796	FALSE			FALSE	FALSE	FALSE	FALSE
5faq	0	0.135589	TRUE	TRUE	TRUE	FALSE	FALSE	FALSE	FALSE
1i0v	0.819577	0.0221893	FALSE			FALSE	FALSE	FALSE	FALSE
2xds	0.375896	0.996975	FALSE			FALSE	FALSE	FALSE	FALSE
3ap3	0.938522	0.999941	FALSE			FALSE	FALSE	FALSE	FALSE
3fd5	0.888695	0.914835	FALSE			FALSE	FALSE	FALSE	FALSE
3ikt	0	0.933432	TRUE	TRUE	TRUE	FALSE	FALSE	FALSE	FALSE
3zxh	0	0.785865	TRUE	TRUE	TRUE	FALSE	FALSE	FALSE	FALSE
3zzs	0.0754669	0.383415	FALSE	TRUE		FALSE	FALSE	FALSE	TRUE
4aw9	1	0	TRUE		TRUE	FALSE	FALSE	TRUE	FALSE
4awa	0.138147	0.432106	FALSE			FALSE	FALSE	FALSE	FALSE
4g1n	0.0174467	0.175607	FALSE			FALSE	FALSE	FALSE	FALSE
4kwc	0.125276	0.999997	FALSE			FALSE	FALSE	FALSE	FALSE
4n9r	0.0103672	0.893075	FALSE		TRUE	TRUE	FALSE	TRUE	FALSE
4oq5	0.585984	0.862954	FALSE			FALSE	FALSE	FALSE	FALSE
4ut0	0.619436	0.674616	FALSE			FALSE	FALSE	FALSE	FALSE
Discoveries			39	38	37	6	8	15	14	Total
						16.6667	4.93827	41.6667	8.64198	Percent
1: Denotes entries where visual classification differed								P_ice	AUSPEX
2: Denotes entries with resolution less than 3.661 Å making ice undetectable.							FDR	17.0213	26.4151
							sensitivity	0.863636	0.716981
							specificity	0.952941	0.920455
				Confusion Matrix
						Visual Classification
						No Ice	Ice	No Ice	Ice
				Predicted Classification	No Ice	153	6	147	15
					Ice	8	31	14	22

## Sheet: IFS, DS, N - Auspex Set C
				p_n				IFS		DS		N				Threshold
PDB ID	Visual Ice	p_ifs	p_ds		ifs	ds	n	false n	false p	false n	false p	false n	false p		p_ifs	0.007
1rdr		0.203095	0.78183	0.927141	FALSE	FALSE	FALSE	FALSE	FALSE	FALSE	FALSE	FALSE	FALSE		p_ds	0.005
1c6h		0.509421	0.619261	0.0922167	FALSE	FALSE	FALSE	FALSE	FALSE	FALSE	FALSE	FALSE	FALSE		p_n	5e-05
1dcr		0.475441	0.776052	6.48027e-08	FALSE	FALSE	TRUE	FALSE	FALSE	FALSE	FALSE	FALSE	TRUE
1eqm		0.622046	0.773432	0.331791	FALSE	FALSE	FALSE	FALSE	FALSE	FALSE	FALSE	FALSE	FALSE
1r0q		0.583678	0.292623	0.133304	FALSE	FALSE	FALSE	FALSE	FALSE	FALSE	FALSE	FALSE	FALSE
1o1p		0.461747	0.930762	0.701109	FALSE	FALSE	FALSE	FALSE	FALSE	FALSE	FALSE	FALSE	FALSE
1jg1		0.81877	0.65266	0.721404	FALSE	FALSE	FALSE	FALSE	FALSE	FALSE	FALSE	FALSE	FALSE
1sjb		0.993933	0.961413	0.555776	FALSE	FALSE	FALSE	FALSE	FALSE	FALSE	FALSE	FALSE	FALSE
1vat		0.173507	0.122584	0.773685	FALSE	FALSE	FALSE	FALSE	FALSE	FALSE	FALSE	FALSE	FALSE
1k34		0.767423	0.693709	0.999831	FALSE	FALSE	FALSE	FALSE	FALSE	FALSE	FALSE	FALSE	FALSE
2xyb		0.317217	0.262203	0.0387264	FALSE	FALSE	FALSE	FALSE	FALSE	FALSE	FALSE	FALSE	FALSE
2gn9		0.13088	0.00158569	0.649009	FALSE	TRUE	FALSE	FALSE	FALSE	FALSE	TRUE	FALSE	FALSE
1n6l		0.661183	0.478219	0.715152	FALSE	FALSE	FALSE	FALSE	FALSE	FALSE	FALSE	FALSE	FALSE
1ym0		0.374429	0.338247	0.546746	FALSE	FALSE	FALSE	FALSE	FALSE	FALSE	FALSE	FALSE	FALSE
2avq		0.366117	0.640624	0.533085	FALSE	FALSE	FALSE	FALSE	FALSE	FALSE	FALSE	FALSE	FALSE
2bsm		0.248682	0.214498	0.0106806	FALSE	FALSE	FALSE	FALSE	FALSE	FALSE	FALSE	FALSE	FALSE
2h9y		0.526461	0.389456	0.49324	FALSE	FALSE	FALSE	FALSE	FALSE	FALSE	FALSE	FALSE	FALSE
1zzo		0.512512	0.733452	0.964069	FALSE	FALSE	FALSE	FALSE	FALSE	FALSE	FALSE	FALSE	FALSE
2fbd		0.995239	0.772799	0.917815	FALSE	FALSE	FALSE	FALSE	FALSE	FALSE	FALSE	FALSE	FALSE
3n2u	1	0.00750952	0.106231	0.438491	FALSE	FALSE	FALSE	TRUE	FALSE	TRUE	FALSE	TRUE	FALSE
1yi1		0.538139	0.535745	0.634671	FALSE	FALSE	FALSE	FALSE	FALSE	FALSE	FALSE	FALSE	FALSE
2fg4		0.0974456	0.661462	0.573766	FALSE	FALSE	FALSE	FALSE	FALSE	FALSE	FALSE	FALSE	FALSE
1yum	1	0	0.148606	0.139514	TRUE	FALSE	FALSE	FALSE	FALSE	TRUE	FALSE	TRUE	FALSE
1yg9		0.628366	0.372879	0.963976	FALSE	FALSE	FALSE	FALSE	FALSE	FALSE	FALSE	FALSE	FALSE
1ziq	1	0.0588106	0.184375	0.065357	FALSE	FALSE	FALSE	TRUE	FALSE	TRUE	FALSE	TRUE	FALSE
1w96		0.210823	0.225535	0.715472	FALSE	FALSE	FALSE	FALSE	FALSE	FALSE	FALSE	FALSE	FALSE
3fk3		0.988144	0.999888	0.105085	FALSE	FALSE	FALSE	FALSE	FALSE	FALSE	FALSE	FALSE	FALSE
1vq8	1	0	0	0.500951	TRUE	TRUE	FALSE	FALSE	FALSE	FALSE	FALSE	TRUE	FALSE
2b15		0.408548	0.689137	0.126465	FALSE	FALSE	FALSE	FALSE	FALSE	FALSE	FALSE	FALSE	FALSE
2i2z		0.45415	0.808063	0.00141341	FALSE	FALSE	FALSE	FALSE	FALSE	FALSE	FALSE	FALSE	FALSE
1xea	1	0.0926512	0.000317123	0.787875	FALSE	TRUE	FALSE	TRUE	FALSE	FALSE	FALSE	TRUE	FALSE
2wkn		0.808374	0.994241	0.658011	FALSE	FALSE	FALSE	FALSE	FALSE	FALSE	FALSE	FALSE	FALSE
1z6l	1	0	0	0.97527	TRUE	TRUE	FALSE	FALSE	FALSE	FALSE	FALSE	TRUE	FALSE
2w5p		0.20772	0.562588	0.00336954	FALSE	FALSE	FALSE	FALSE	FALSE	FALSE	FALSE	FALSE	FALSE
2fi4		0.308196	0.818782	0.729545	FALSE	FALSE	FALSE	FALSE	FALSE	FALSE	FALSE	FALSE	FALSE
2zu2		0.151592	0.115756	0.396409	FALSE	FALSE	FALSE	FALSE	FALSE	FALSE	FALSE	FALSE	FALSE
2o6m		0.926863	0.999997	0.791901	FALSE	FALSE	FALSE	FALSE	FALSE	FALSE	FALSE	FALSE	FALSE
3bt0		0.50261	0.384073	0.252033	FALSE	FALSE	FALSE	FALSE	FALSE	FALSE	FALSE	FALSE	FALSE
2qex		0.991988	0.310468	0.340727	FALSE	FALSE	FALSE	FALSE	FALSE	FALSE	FALSE	FALSE	FALSE
2hd6		0.0913529	0.14856	0.993847	FALSE	FALSE	FALSE	FALSE	FALSE	FALSE	FALSE	FALSE	FALSE
2npz		0.999999	0.658345	0.682123	FALSE	FALSE	FALSE	FALSE	FALSE	FALSE	FALSE	FALSE	FALSE
2d5n		0.98194	0.799069	0.811624	FALSE	FALSE	FALSE	FALSE	FALSE	FALSE	FALSE	FALSE	FALSE
3p88		0.607568	0.91477	0.948224	FALSE	FALSE	FALSE	FALSE	FALSE	FALSE	FALSE	FALSE	FALSE
2ew0		0.19705	0.160744	0.929902	FALSE	FALSE	FALSE	FALSE	FALSE	FALSE	FALSE	FALSE	FALSE
2gp9		0.577695	0.546312	0.337135	FALSE	FALSE	FALSE	FALSE	FALSE	FALSE	FALSE	FALSE	FALSE
2gb9		0.390142	0.193932	9.1728e-07	FALSE	FALSE	TRUE	FALSE	FALSE	FALSE	FALSE	FALSE	TRUE
2rcu	1	1	0	0	FALSE	TRUE	TRUE	TRUE	FALSE	FALSE	FALSE	FALSE	FALSE
3vhr		0.771278	0.952422	0.842562	FALSE	FALSE	FALSE	FALSE	FALSE	FALSE	FALSE	FALSE	FALSE
2pi5		0.991692	0.930584	0.67712	FALSE	FALSE	FALSE	FALSE	FALSE	FALSE	FALSE	FALSE	FALSE
2z6a		0.879465	0.988589	0.831528	FALSE	FALSE	FALSE	FALSE	FALSE	FALSE	FALSE	FALSE	FALSE
3i9u		0.00283894	0.0115527	0.77958	TRUE	FALSE	FALSE	FALSE	TRUE	FALSE	FALSE	FALSE	FALSE
2g6q		0.580078	0.775184	0.188815	FALSE	FALSE	FALSE	FALSE	FALSE	FALSE	FALSE	FALSE	FALSE
3bbm		0.609835	0.265951	0.343284	FALSE	FALSE	FALSE	FALSE	FALSE	FALSE	FALSE	FALSE	FALSE
3vhc		0.150436	0.389273	0.207344	FALSE	FALSE	FALSE	FALSE	FALSE	FALSE	FALSE	FALSE	FALSE
4krd		0.668831	0.748756	0.74824	FALSE	FALSE	FALSE	FALSE	FALSE	FALSE	FALSE	FALSE	FALSE
3ehb	1	0	0	0.225046	TRUE	TRUE	FALSE	FALSE	FALSE	FALSE	FALSE	TRUE	FALSE
4pmn		0.260966	0.49792	0.483274	FALSE	FALSE	FALSE	FALSE	FALSE	FALSE	FALSE	FALSE	FALSE
2pnx		0.465907	0.445742	0.0237733	FALSE	FALSE	FALSE	FALSE	FALSE	FALSE	FALSE	FALSE	FALSE
2vw9	1	0	0	0	TRUE	TRUE	TRUE	FALSE	FALSE	FALSE	FALSE	FALSE	FALSE
5fdq		0.966041	0.461762	0.297254	FALSE	FALSE	FALSE	FALSE	FALSE	FALSE	FALSE	FALSE	FALSE
3dre		0.554569	0.306188	0.456099	FALSE	FALSE	FALSE	FALSE	FALSE	FALSE	FALSE	FALSE	FALSE
2zks		0.601239	0.962825	0.987495	FALSE	FALSE	FALSE	FALSE	FALSE	FALSE	FALSE	FALSE	FALSE
3ifu		0.443424	0.117268	3.93307e-06	FALSE	FALSE	TRUE	FALSE	FALSE	FALSE	FALSE	FALSE	TRUE
3a65		0.840357	0.597683	0.717503	FALSE	FALSE	FALSE	FALSE	FALSE	FALSE	FALSE	FALSE	FALSE
3det		0.97207	0.998532	0.551495	FALSE	FALSE	FALSE	FALSE	FALSE	FALSE	FALSE	FALSE	FALSE
3tog		0.804597	0.70903	0.303932	FALSE	FALSE	FALSE	FALSE	FALSE	FALSE	FALSE	FALSE	FALSE
3gl9		0.544818	0.233473	0.618012	FALSE	FALSE	FALSE	FALSE	FALSE	FALSE	FALSE	FALSE	FALSE
2xte		nan	nan	2	FALSE	FALSE	FALSE	FALSE	FALSE	FALSE	FALSE	FALSE	FALSE
4ex6		0.614882	0.678788	0.18364	FALSE	FALSE	FALSE	FALSE	FALSE	FALSE	FALSE	FALSE	FALSE
3m9s		nan	nan	2	FALSE	FALSE	FALSE	FALSE	FALSE	FALSE	FALSE	FALSE	FALSE
3n04		0.0800028	0.155047	0.617546	FALSE	FALSE	FALSE	FALSE	FALSE	FALSE	FALSE	FALSE	FALSE
4dw4	1	0	2.49873e-09	0.0419899	TRUE	TRUE	FALSE	FALSE	FALSE	FALSE	FALSE	TRUE	FALSE
5d1p		0.989423	0.98553	0.0740173	FALSE	FALSE	FALSE	FALSE	FALSE	FALSE	FALSE	FALSE	FALSE
3rl5		0.724726	0.266932	0.10205	FALSE	FALSE	FALSE	FALSE	FALSE	FALSE	FALSE	FALSE	FALSE
3hgy		0.040935	0.223224	0.780043	FALSE	FALSE	FALSE	FALSE	FALSE	FALSE	FALSE	FALSE	FALSE
2x13		0.333061	0.356148	0.226995	FALSE	FALSE	FALSE	FALSE	FALSE	FALSE	FALSE	FALSE	FALSE
5cdt		0	0.000847611	0.164846	TRUE	TRUE	FALSE	FALSE	TRUE	FALSE	TRUE	FALSE	FALSE
3hnm		0.21664	0.28314	0.770264	FALSE	FALSE	FALSE	FALSE	FALSE	FALSE	FALSE	FALSE	FALSE
4nt2		0.94491	1	0.543928	FALSE	FALSE	FALSE	FALSE	FALSE	FALSE	FALSE	FALSE	FALSE
3jqy	1	0	0	0.328796	TRUE	TRUE	FALSE	FALSE	FALSE	FALSE	FALSE	TRUE	FALSE
3rmo		0.809043	0.933477	0.781477	FALSE	FALSE	FALSE	FALSE	FALSE	FALSE	FALSE	FALSE	FALSE
5fn8		0.786863	0.994263	0.996674	FALSE	FALSE	FALSE	FALSE	FALSE	FALSE	FALSE	FALSE	FALSE
3t8v		0.294732	0.409354	0.4218	FALSE	FALSE	FALSE	FALSE	FALSE	FALSE	FALSE	FALSE	FALSE
3ncg	1	0	0	0	TRUE	TRUE	TRUE	FALSE	FALSE	FALSE	FALSE	FALSE	FALSE
3nhw		0.410119	0.493253	0.915063	FALSE	FALSE	FALSE	FALSE	FALSE	FALSE	FALSE	FALSE	FALSE
3mnl		0.356654	0.561184	0.36892	FALSE	FALSE	FALSE	FALSE	FALSE	FALSE	FALSE	FALSE	FALSE
4f27	1	0	0	0.563046	TRUE	TRUE	FALSE	FALSE	FALSE	FALSE	FALSE	TRUE	FALSE
4l17		0.201774	0.0451091	0.80722	FALSE	FALSE	FALSE	FALSE	FALSE	FALSE	FALSE	FALSE	FALSE
4ea7		0.375278	0.669658	0.820739	FALSE	FALSE	FALSE	FALSE	FALSE	FALSE	FALSE	FALSE	FALSE
3b1j		0.197814	0.589889	0.761004	FALSE	FALSE	FALSE	FALSE	FALSE	FALSE	FALSE	FALSE	FALSE
3lz0	1	0.524189	0.325601	0.151396	FALSE	FALSE	FALSE	TRUE	FALSE	TRUE	FALSE	TRUE	FALSE
4ac2	1	0.00285947	0.0123401	0.117904	TRUE	FALSE	FALSE	FALSE	FALSE	TRUE	FALSE	TRUE	FALSE
3x42		0.948056	0.404364	0.978173	FALSE	FALSE	FALSE	FALSE	FALSE	FALSE	FALSE	FALSE	FALSE
4nzg	1	0	0	0.0354787	TRUE	TRUE	FALSE	FALSE	FALSE	FALSE	FALSE	TRUE	FALSE
3myt	1	0	0	0	TRUE	TRUE	TRUE	FALSE	FALSE	FALSE	FALSE	FALSE	FALSE
3osz		0.48505	0.983984	0.684543	FALSE	FALSE	FALSE	FALSE	FALSE	FALSE	FALSE	FALSE	FALSE
3mt0		0.37845	0.133608	0.901603	FALSE	FALSE	FALSE	FALSE	FALSE	FALSE	FALSE	FALSE	FALSE
2xwa		0.112684	0.997266	0.995512	FALSE	FALSE	FALSE	FALSE	FALSE	FALSE	FALSE	FALSE	FALSE
4ha4		0.307084	0.572902	0.294791	FALSE	FALSE	FALSE	FALSE	FALSE	FALSE	FALSE	FALSE	FALSE
3q3o		0.977909	0.709837	0.41045	FALSE	FALSE	FALSE	FALSE	FALSE	FALSE	FALSE	FALSE	FALSE
3nvs		0.933363	0.965414	0.374834	FALSE	FALSE	FALSE	FALSE	FALSE	FALSE	FALSE	FALSE	FALSE
4h5b		0.0093926	0.108763	0.856145	FALSE	FALSE	FALSE	FALSE	FALSE	FALSE	FALSE	FALSE	FALSE
3o2n		0.142113	0.379638	0.807532	FALSE	FALSE	FALSE	FALSE	FALSE	FALSE	FALSE	FALSE	FALSE
4a14		0.185935	0.423354	0.706131	FALSE	FALSE	FALSE	FALSE	FALSE	FALSE	FALSE	FALSE	FALSE
5kc5		0.0874307	0.155054	0.109502	FALSE	FALSE	FALSE	FALSE	FALSE	FALSE	FALSE	FALSE	FALSE
4f5j		0.216184	0.476139	0.903773	FALSE	FALSE	FALSE	FALSE	FALSE	FALSE	FALSE	FALSE	FALSE
4gfa		0.972048	0.105156	0.475025	FALSE	FALSE	FALSE	FALSE	FALSE	FALSE	FALSE	FALSE	FALSE
3po9		0.941188	0.956242	0.994693	FALSE	FALSE	FALSE	FALSE	FALSE	FALSE	FALSE	FALSE	FALSE
4elp		0.482169	0.25753	0.239426	FALSE	FALSE	FALSE	FALSE	FALSE	FALSE	FALSE	FALSE	FALSE
3tal		0.0212029	0.0816557	0.297429	FALSE	FALSE	FALSE	FALSE	FALSE	FALSE	FALSE	FALSE	FALSE
3zym	1	0.0673372	0.00285459	0.460836	FALSE	TRUE	FALSE	TRUE	FALSE	FALSE	FALSE	TRUE	FALSE
3us1		0.582222	0.999209	0.999999	FALSE	FALSE	FALSE	FALSE	FALSE	FALSE	FALSE	FALSE	FALSE
4nxn		1	0.506937	0.789813	FALSE	FALSE	FALSE	FALSE	FALSE	FALSE	FALSE	FALSE	FALSE
3sbi		0.595079	0.567968	0.997798	FALSE	FALSE	FALSE	FALSE	FALSE	FALSE	FALSE	FALSE	FALSE
3sya		0.0507623	0.0804748	0.0646426	FALSE	FALSE	FALSE	FALSE	FALSE	FALSE	FALSE	FALSE	FALSE
4gba	1	0.013112	0.00466601	0.465265	FALSE	TRUE	FALSE	TRUE	FALSE	FALSE	FALSE	TRUE	FALSE
3r3m		0.256253	0.095912	0.242413	FALSE	FALSE	FALSE	FALSE	FALSE	FALSE	FALSE	FALSE	FALSE
4e2w		0.515574	0.314985	0.0522761	FALSE	FALSE	FALSE	FALSE	FALSE	FALSE	FALSE	FALSE	FALSE
3rib		0.882571	0.993817	0.0863707	FALSE	FALSE	FALSE	FALSE	FALSE	FALSE	FALSE	FALSE	FALSE
4bi2		0.626506	0.370361	0.0535667	FALSE	FALSE	FALSE	FALSE	FALSE	FALSE	FALSE	FALSE	FALSE
3sv9		0.79054	0.560955	0.246277	FALSE	FALSE	FALSE	FALSE	FALSE	FALSE	FALSE	FALSE	FALSE
3suf		0.746867	0.856279	0.962209	FALSE	FALSE	FALSE	FALSE	FALSE	FALSE	FALSE	FALSE	FALSE
4mcf		0.766329	0.666749	0.598038	FALSE	FALSE	FALSE	FALSE	FALSE	FALSE	FALSE	FALSE	FALSE
4mw7		0.574922	0.0128739	0.56613	FALSE	FALSE	FALSE	FALSE	FALSE	FALSE	FALSE	FALSE	FALSE
4jc7		0.74124	0.449896	0.0116873	FALSE	FALSE	FALSE	FALSE	FALSE	FALSE	FALSE	FALSE	FALSE
4miy		0.639035	0.385336	0.488733	FALSE	FALSE	FALSE	FALSE	FALSE	FALSE	FALSE	FALSE	FALSE
4x7k		0.693642	0.825285	0.502688	FALSE	FALSE	FALSE	FALSE	FALSE	FALSE	FALSE	FALSE	FALSE
4es4		0.761199	0.408394	0.178333	FALSE	FALSE	FALSE	FALSE	FALSE	FALSE	FALSE	FALSE	FALSE
4k37	1	0.000105955	0.0486296	0.310022	TRUE	FALSE	FALSE	FALSE	FALSE	TRUE	FALSE	TRUE	FALSE
3u12		0.0107015	0.00219049	0.0684894	FALSE	TRUE	FALSE	FALSE	FALSE	FALSE	TRUE	FALSE	FALSE
4afd		0.889086	0.984109	0.969479	FALSE	FALSE	FALSE	FALSE	FALSE	FALSE	FALSE	FALSE	FALSE
4m1o		0.106836	0.0937909	0.240524	FALSE	FALSE	FALSE	FALSE	FALSE	FALSE	FALSE	FALSE	FALSE
4tvq	1	0	0	0.35476	TRUE	TRUE	FALSE	FALSE	FALSE	FALSE	FALSE	TRUE	FALSE
4mb7		0.339912	0.221655	0.660233	FALSE	FALSE	FALSE	FALSE	FALSE	FALSE	FALSE	FALSE	FALSE
5c1x		0.132387	0.323555	0.871536	FALSE	FALSE	FALSE	FALSE	FALSE	FALSE	FALSE	FALSE	FALSE
4lo3		0.993341	0.79119	0.0129237	FALSE	FALSE	FALSE	FALSE	FALSE	FALSE	FALSE	FALSE	FALSE
4hkx		0	0.0426413	0.896646	TRUE	FALSE	FALSE	FALSE	TRUE	FALSE	FALSE	FALSE	FALSE
3we4		0.339676	0.237334	0.445923	FALSE	FALSE	FALSE	FALSE	FALSE	FALSE	FALSE	FALSE	FALSE
4wie	1	0	0.00835665	0.45892	TRUE	FALSE	FALSE	FALSE	FALSE	TRUE	FALSE	TRUE	FALSE
4iaz		0.0150702	0.173438	0.397211	FALSE	FALSE	FALSE	FALSE	FALSE	FALSE	FALSE	FALSE	FALSE
3wf7		0.228178	0.31375	0.844037	FALSE	FALSE	FALSE	FALSE	FALSE	FALSE	FALSE	FALSE	FALSE
4kgr		0.266216	0.45433	0.999756	FALSE	FALSE	FALSE	FALSE	FALSE	FALSE	FALSE	FALSE	FALSE
4isz		0.36533	0.260376	0.601176	FALSE	FALSE	FALSE	FALSE	FALSE	FALSE	FALSE	FALSE	FALSE
4ipg		0.40337	0.436755	0.999115	FALSE	FALSE	FALSE	FALSE	FALSE	FALSE	FALSE	FALSE	FALSE
4la6		0.809946	0.768323	0.591718	FALSE	FALSE	FALSE	FALSE	FALSE	FALSE	FALSE	FALSE	FALSE
4ly8		0.979286	0.494307	0.318268	FALSE	FALSE	FALSE	FALSE	FALSE	FALSE	FALSE	FALSE	FALSE
4j7y	1	0	0	0.995704	TRUE	TRUE	FALSE	FALSE	FALSE	FALSE	FALSE	TRUE	FALSE
4ikm		0.90911	0.81416	0.97697	FALSE	FALSE	FALSE	FALSE	FALSE	FALSE	FALSE	FALSE	FALSE
4hjx		0.224016	0.350644	0.908055	FALSE	FALSE	FALSE	FALSE	FALSE	FALSE	FALSE	FALSE	FALSE
3w7v		0.805947	0.553841	0.210705	FALSE	FALSE	FALSE	FALSE	FALSE	FALSE	FALSE	FALSE	FALSE
4q75	1	4.52549e-05	0.037532	0.756723	TRUE	FALSE	FALSE	FALSE	FALSE	TRUE	FALSE	TRUE	FALSE
4mvs		1	1	0.661825	FALSE	FALSE	FALSE	FALSE	FALSE	FALSE	FALSE	FALSE	FALSE
4j29		0.244543	0.470277	0.373854	FALSE	FALSE	FALSE	FALSE	FALSE	FALSE	FALSE	FALSE	FALSE
4x6b		0.367935	0.21123	0.928778	FALSE	FALSE	FALSE	FALSE	FALSE	FALSE	FALSE	FALSE	FALSE
4ou1	1	0	0	0.185256	TRUE	TRUE	FALSE	FALSE	FALSE	FALSE	FALSE	TRUE	FALSE
4l55		0.274964	0.486962	0.809333	FALSE	FALSE	FALSE	FALSE	FALSE	FALSE	FALSE	FALSE	FALSE
4nz0		0.468206	7.12505e-05	0.731019	FALSE	TRUE	FALSE	FALSE	FALSE	FALSE	TRUE	FALSE	FALSE
4ccm	1	0.00036324	2.36895e-05	0.594793	TRUE	TRUE	FALSE	FALSE	FALSE	FALSE	FALSE	TRUE	FALSE
4oq4		0.951235	0.996853	0.206398	FALSE	FALSE	FALSE	FALSE	FALSE	FALSE	FALSE	FALSE	FALSE
4ycu	1	5.36614e-07	0.000345057	0.706114	TRUE	TRUE	FALSE	FALSE	FALSE	FALSE	FALSE	TRUE	FALSE
4m00	1	0	0	0.155541	TRUE	TRUE	FALSE	FALSE	FALSE	FALSE	FALSE	TRUE	FALSE
4q3o	1	0	0	0.573884	TRUE	TRUE	FALSE	FALSE	FALSE	FALSE	FALSE	TRUE	FALSE
4xet		0.0879643	0.0710015	0.00191824	FALSE	FALSE	FALSE	FALSE	FALSE	FALSE	FALSE	FALSE	FALSE
4p66		0.814137	0.950436	0.525239	FALSE	FALSE	FALSE	FALSE	FALSE	FALSE	FALSE	FALSE	FALSE
4x8w		0.348901	0.0685943	0.780853	FALSE	FALSE	FALSE	FALSE	FALSE	FALSE	FALSE	FALSE	FALSE
4nsv		0.11665	0.322975	0.435543	FALSE	FALSE	FALSE	FALSE	FALSE	FALSE	FALSE	FALSE	FALSE
4mh4		0.9748	0.537731	0.151491	FALSE	FALSE	FALSE	FALSE	FALSE	FALSE	FALSE	FALSE	FALSE
4yya		0.173507	0.309757	0.0550347	FALSE	FALSE	FALSE	FALSE	FALSE	FALSE	FALSE	FALSE	FALSE
4wv8		0.17331	0.121997	0.386978	FALSE	FALSE	FALSE	FALSE	FALSE	FALSE	FALSE	FALSE	FALSE
4yw6	1	0	0.0010621	0	TRUE	TRUE	TRUE	FALSE	FALSE	FALSE	FALSE	FALSE	FALSE
4o75		0.939753	0.784792	0.982055	FALSE	FALSE	FALSE	FALSE	FALSE	FALSE	FALSE	FALSE	FALSE
4qym		0.758831	0.348158	0.369811	FALSE	FALSE	FALSE	FALSE	FALSE	FALSE	FALSE	FALSE	FALSE
4crh		0.809584	0.886772	0.945565	FALSE	FALSE	FALSE	FALSE	FALSE	FALSE	FALSE	FALSE	FALSE
4xf9		0.0388324	0.0272509	0.0494948	FALSE	FALSE	FALSE	FALSE	FALSE	FALSE	FALSE	FALSE	FALSE
5a7s		0.282977	0.607767	0.30721	FALSE	FALSE	FALSE	FALSE	FALSE	FALSE	FALSE	FALSE	FALSE
5fjs		0.953342	0.972792	0.65112	FALSE	FALSE	FALSE	FALSE	FALSE	FALSE	FALSE	FALSE	FALSE
5ces		0	0.0305878	0.351512	TRUE	FALSE	FALSE	FALSE	TRUE	FALSE	FALSE	FALSE	FALSE
5hf6		0.220676	0.253629	0.929274	FALSE	FALSE	FALSE	FALSE	FALSE	FALSE	FALSE	FALSE	FALSE
4ryl	1	0	0	0.0101803	TRUE	TRUE	FALSE	FALSE	FALSE	FALSE	FALSE	TRUE	FALSE
5d0c	1	0.049814	0.690942	0	FALSE	FALSE	TRUE	TRUE	FALSE	TRUE	FALSE	FALSE	FALSE
4zvn		0.332363	0.199372	0.409175	FALSE	FALSE	FALSE	FALSE	FALSE	FALSE	FALSE	FALSE	FALSE
5elf		0.85467	0.801215	0.80729	FALSE	FALSE	FALSE	FALSE	FALSE	FALSE	FALSE	FALSE	FALSE
4z3m		0.810141	0.852652	0.391272	FALSE	FALSE	FALSE	FALSE	FALSE	FALSE	FALSE	FALSE	FALSE
5c8x		0.571273	0.409476	0.565002	FALSE	FALSE	FALSE	FALSE	FALSE	FALSE	FALSE	FALSE	FALSE
5e5t		0.709821	0.904306	0.157796	FALSE	FALSE	FALSE	FALSE	FALSE	FALSE	FALSE	FALSE	FALSE
5faq	1	0	0	0.135589	TRUE	TRUE	FALSE	FALSE	FALSE	FALSE	FALSE	TRUE	FALSE
1i0v		0.679676	0.868667	0.0221893	FALSE	FALSE	FALSE	FALSE	FALSE	FALSE	FALSE	FALSE	FALSE
2xds		0.337103	0.486013	0.996975	FALSE	FALSE	FALSE	FALSE	FALSE	FALSE	FALSE	FALSE	FALSE
3ap3		0.799154	0.999137	0.999941	FALSE	FALSE	FALSE	FALSE	FALSE	FALSE	FALSE	FALSE	FALSE
3fd5		0.967936	0.461039	0.914835	FALSE	FALSE	FALSE	FALSE	FALSE	FALSE	FALSE	FALSE	FALSE
3ikt	1	0	0	0.933432	TRUE	TRUE	FALSE	FALSE	FALSE	FALSE	FALSE	TRUE	FALSE
3zxh	1	0	0.000125516	0.785865	TRUE	TRUE	FALSE	FALSE	FALSE	FALSE	FALSE	TRUE	FALSE
3zzs		0.049557	0.178051	0.383415	FALSE	FALSE	FALSE	FALSE	FALSE	FALSE	FALSE	FALSE	FALSE
4aw9	1	1	0	0	FALSE	TRUE	TRUE	TRUE	FALSE	FALSE	FALSE	FALSE	FALSE
4awa		0.370947	0.0285234	0.432106	FALSE	FALSE	FALSE	FALSE	FALSE	FALSE	FALSE	FALSE	FALSE
4g1n		0.083438	0.00474413	0.175607	FALSE	TRUE	FALSE	FALSE	FALSE	FALSE	TRUE	FALSE	FALSE
4kwc		0.0685362	0.315989	0.999997	FALSE	FALSE	FALSE	FALSE	FALSE	FALSE	FALSE	FALSE	FALSE
4n9r	1	0.00484072	0.0375212	0.893075	TRUE	FALSE	FALSE	FALSE	FALSE	TRUE	FALSE	TRUE	FALSE
4oq5		0.820174	0.232798	0.862954	FALSE	FALSE	FALSE	FALSE	FALSE	FALSE	FALSE	FALSE	FALSE
4ut0		0.423926	0.904248	0.674616	FALSE	FALSE	FALSE	FALSE	FALSE	FALSE	FALSE	FALSE	FALSE
							False N/P	9	4	10	5	30	3

## Sheet: IFS, DS, N Ground Truth Test
				p_n				IFS		DS		N				Threshold
PDB ID	Visual Ice	p_ifs	p_ds		ifs	ds	n	false n	false p	false n	false p	false n	false p		p_ifs	0.007
3jzd		0.0242558	0.000911874	0.675248	FALSE	TRUE	FALSE	FALSE	FALSE	FALSE	TRUE	FALSE	FALSE		p_ds	0.005
3mvu		0.511545	0.258125	0.426931	FALSE	FALSE	FALSE	FALSE	FALSE	FALSE	FALSE	FALSE	FALSE		p_n	5e-05
3iup		0.271039	0.297894	0.843471	FALSE	FALSE	FALSE	FALSE	FALSE	FALSE	FALSE	FALSE	FALSE
3pi7	1	0.154191	0.0715856	0.000185739	FALSE	FALSE	FALSE	TRUE	FALSE	TRUE	FALSE	TRUE	FALSE
3kiz		0.420802	0.539373	0.771989	FALSE	FALSE	FALSE	FALSE	FALSE	FALSE	FALSE	FALSE	FALSE
3mdo		0.440336	0.427332	0.45248	FALSE	FALSE	FALSE	FALSE	FALSE	FALSE	FALSE	FALSE	FALSE
3goh	0	0.531141	0.378595	0.933268	FALSE	FALSE	FALSE	FALSE	FALSE	FALSE	FALSE	FALSE	FALSE
3rf7		0.47575	0.0498172	0.615048	FALSE	FALSE	FALSE	FALSE	FALSE	FALSE	FALSE	FALSE	FALSE
3ff0		0.999754	0.980816	0.87732	FALSE	FALSE	FALSE	FALSE	FALSE	FALSE	FALSE	FALSE	FALSE
3i16		0.77121	0.80973	0.51362	FALSE	FALSE	FALSE	FALSE	FALSE	FALSE	FALSE	FALSE	FALSE
3jzl		0.63892	0.29592	0.143291	FALSE	FALSE	FALSE	FALSE	FALSE	FALSE	FALSE	FALSE	FALSE
3fd0		0.22381	0.0371648	0.666282	FALSE	FALSE	FALSE	FALSE	FALSE	FALSE	FALSE	FALSE	FALSE
3hvy		0.418138	0.145861	0.841306	FALSE	FALSE	FALSE	FALSE	FALSE	FALSE	FALSE	FALSE	FALSE
3es1	0	0.550744	0.673163	0.00192839	FALSE	FALSE	FALSE	FALSE	FALSE	FALSE	FALSE	FALSE	FALSE
3ejk		0.375663	0.574489	0.415243	FALSE	FALSE	FALSE	FALSE	FALSE	FALSE	FALSE	FALSE	FALSE
3hj9		0.0349149	0.197165	0.973035	FALSE	FALSE	FALSE	FALSE	FALSE	FALSE	FALSE	FALSE	FALSE
3f44		0.856765	0.68442	0.972007	FALSE	FALSE	FALSE	FALSE	FALSE	FALSE	FALSE	FALSE	FALSE
3g0k		0.975153	0.931134	0.992507	FALSE	FALSE	FALSE	FALSE	FALSE	FALSE	FALSE	FALSE	FALSE
3gz7		0.0744518	0.46664	0.961652	FALSE	FALSE	FALSE	FALSE	FALSE	FALSE	FALSE	FALSE	FALSE
3h8u	0	0.129691	0.270554	5.622e-05	FALSE	FALSE	FALSE	FALSE	FALSE	FALSE	FALSE	FALSE	FALSE
3l2h		0.289213	0.189366	0.741007	FALSE	FALSE	FALSE	FALSE	FALSE	FALSE	FALSE	FALSE	FALSE
3f7s		0.673188	0.786449	0.613218	FALSE	FALSE	FALSE	FALSE	FALSE	FALSE	FALSE	FALSE	FALSE
3f9s		0.414729	0.399492	0.993214	FALSE	FALSE	FALSE	FALSE	FALSE	FALSE	FALSE	FALSE	FALSE
3ke3	0	1	0.99981	0.125146	FALSE	FALSE	FALSE	FALSE	FALSE	FALSE	FALSE	FALSE	FALSE
3ele		1.86222e-05	1.51051e-06	0.247551	TRUE	TRUE	FALSE	FALSE	TRUE	FALSE	TRUE	FALSE	FALSE
3f9t		0.264523	0.160077	0.733859	FALSE	FALSE	FALSE	FALSE	FALSE	FALSE	FALSE	FALSE	FALSE
3ezu		0.204341	0.541293	0.878805	FALSE	FALSE	FALSE	FALSE	FALSE	FALSE	FALSE	FALSE	FALSE
3g68		0.680454	0.696485	0.519119	FALSE	FALSE	FALSE	FALSE	FALSE	FALSE	FALSE	FALSE	FALSE
3g8z	0	0.798731	0.994776	0.00187655	FALSE	FALSE	FALSE	FALSE	FALSE	FALSE	FALSE	FALSE	FALSE
3gzb		0.584383	0.145138	0.327774	FALSE	FALSE	FALSE	FALSE	FALSE	FALSE	FALSE	FALSE	FALSE
3fgv	0	0.327326	0.0800689	0.59071	FALSE	FALSE	FALSE	FALSE	FALSE	FALSE	FALSE	FALSE	FALSE
3fka		0.272375	0.241582	0.634219	FALSE	FALSE	FALSE	FALSE	FALSE	FALSE	FALSE	FALSE	FALSE
3fjs		0.750335	0.863066	0.845354	FALSE	FALSE	FALSE	FALSE	FALSE	FALSE	FALSE	FALSE	FALSE
3hzp		0.0754209	0.177574	0.00926721	FALSE	FALSE	FALSE	FALSE	FALSE	FALSE	FALSE	FALSE	FALSE
3ejv		0.238404	0.487788	0.221512	FALSE	FALSE	FALSE	FALSE	FALSE	FALSE	FALSE	FALSE	FALSE
3ff2	1	0	0	0.866568	TRUE	TRUE	FALSE	FALSE	FALSE	FALSE	FALSE	TRUE	FALSE
3g16		0.0967145	0.222808	0.737886	FALSE	FALSE	FALSE	FALSE	FALSE	FALSE	FALSE	FALSE	FALSE
3fh1		0.733871	0.893673	0.999933	FALSE	FALSE	FALSE	FALSE	FALSE	FALSE	FALSE	FALSE	FALSE
3fcr	1	0	0	9.62674e-13	TRUE	TRUE	TRUE	FALSE	FALSE	FALSE	FALSE	FALSE	FALSE
3gju		0.280418	0.360051	0.872878	FALSE	FALSE	FALSE	FALSE	FALSE	FALSE	FALSE	FALSE	FALSE
3gyd		0.255468	0.349085	0.470896	FALSE	FALSE	FALSE	FALSE	FALSE	FALSE	FALSE	FALSE	FALSE
3p6k		0.916978	0.777191	0.546984	FALSE	FALSE	FALSE	FALSE	FALSE	FALSE	FALSE	FALSE	FALSE
3op7		0.496502	0.619246	0.947764	FALSE	FALSE	FALSE	FALSE	FALSE	FALSE	FALSE	FALSE	FALSE
3fez		0.981933	0.715034	0.28282	FALSE	FALSE	FALSE	FALSE	FALSE	FALSE	FALSE	FALSE	FALSE
3fj2	0	0.242211	0.251286	0.127794	FALSE	FALSE	FALSE	FALSE	FALSE	FALSE	FALSE	FALSE	FALSE
3hk4		0.00475511	0.229127	0.0859963	TRUE	FALSE	FALSE	FALSE	TRUE	FALSE	FALSE	FALSE	FALSE
3i0y		0.803532	0.785331	0.579954	FALSE	FALSE	FALSE	FALSE	FALSE	FALSE	FALSE	FALSE	FALSE
3f8h		0.321054	0.443215	0.874625	FALSE	FALSE	FALSE	FALSE	FALSE	FALSE	FALSE	FALSE	FALSE
3f7x		0.310364	0.132903	0.738737	FALSE	FALSE	FALSE	FALSE	FALSE	FALSE	FALSE	FALSE	FALSE
3g0t		0.876888	0.406216	0.405946	FALSE	FALSE	FALSE	FALSE	FALSE	FALSE	FALSE	FALSE	FALSE
3h3h		0.453263	0.288986	0.60011	FALSE	FALSE	FALSE	FALSE	FALSE	FALSE	FALSE	FALSE	FALSE
3ebt		0.636764	0.643595	0.877854	FALSE	FALSE	FALSE	FALSE	FALSE	FALSE	FALSE	FALSE	FALSE
3ec9		0.170274	0.444428	0.598688	FALSE	FALSE	FALSE	FALSE	FALSE	FALSE	FALSE	FALSE	FALSE
3grd		0.171725	0.484172	0.695252	FALSE	FALSE	FALSE	FALSE	FALSE	FALSE	FALSE	FALSE	FALSE
3ju7	0	1	0.13731	0.430637	FALSE	FALSE	FALSE	FALSE	FALSE	FALSE	FALSE	FALSE	FALSE
3eo7		0.911244	0.912772	0.552529	FALSE	FALSE	FALSE	FALSE	FALSE	FALSE	FALSE	FALSE	FALSE
3ecf		0.865322	0.149385	0.383621	FALSE	FALSE	FALSE	FALSE	FALSE	FALSE	FALSE	FALSE	FALSE
3es4		0.458553	0.652411	0.03994	FALSE	FALSE	FALSE	FALSE	FALSE	FALSE	FALSE	FALSE	FALSE
3ehc	1	0	0	0.759666	TRUE	TRUE	FALSE	FALSE	FALSE	FALSE	FALSE	TRUE	FALSE
3flj		0.906714	0.781192	0.496441	FALSE	FALSE	FALSE	FALSE	FALSE	FALSE	FALSE	FALSE	FALSE
3f8x	1	0.00357579	0.0057351	0.70673	TRUE	FALSE	FALSE	FALSE	FALSE	TRUE	FALSE	TRUE	FALSE
3e8o	0	0.130245	0.14474	0.880295	FALSE	FALSE	FALSE	FALSE	FALSE	FALSE	FALSE	FALSE	FALSE
3gn6		0.712454	0.446179	0.19109	FALSE	FALSE	FALSE	FALSE	FALSE	FALSE	FALSE	FALSE	FALSE
3euc		0.47568	0.984615	0.666221	FALSE	FALSE	FALSE	FALSE	FALSE	FALSE	FALSE	FALSE	FALSE
3get	1	0	0	0.0674558	TRUE	TRUE	FALSE	FALSE	FALSE	FALSE	FALSE	TRUE	FALSE
3f40	0	0.676177	0.963573	0.862257	FALSE	FALSE	FALSE	FALSE	FALSE	FALSE	FALSE	FALSE	FALSE
3ffr		0.318406	0.597029	0.316286	FALSE	FALSE	FALSE	FALSE	FALSE	FALSE	FALSE	FALSE	FALSE
3fdb		0.0595989	0.29212	0.406668	FALSE	FALSE	FALSE	FALSE	FALSE	FALSE	FALSE	FALSE	FALSE
3g14		0.203672	0.14695	0.94491	FALSE	FALSE	FALSE	FALSE	FALSE	FALSE	FALSE	FALSE	FALSE
3lws		0.476141	0.162482	0.510621	FALSE	FALSE	FALSE	FALSE	FALSE	FALSE	FALSE	FALSE	FALSE
3er7		0.207761	0.191293	0.860845	FALSE	FALSE	FALSE	FALSE	FALSE	FALSE	FALSE	FALSE	FALSE
3i0z		0.991196	0.982234	0.541332	FALSE	FALSE	FALSE	FALSE	FALSE	FALSE	FALSE	FALSE	FALSE
3jtx		0.249047	0.0412716	0.370086	FALSE	FALSE	FALSE	FALSE	FALSE	FALSE	FALSE	FALSE	FALSE
3ezs		0.769235	0.842832	0.72835	FALSE	FALSE	FALSE	FALSE	FALSE	FALSE	FALSE	FALSE	FALSE
3en8		0.843099	0.766859	0.37792	FALSE	FALSE	FALSE	FALSE	FALSE	FALSE	FALSE	FALSE	FALSE
3fgy	0	0.38386	0.398207	0.641019	FALSE	FALSE	FALSE	FALSE	FALSE	FALSE	FALSE	FALSE	FALSE
3f0h		0.759478	0.52594	0.346963	FALSE	FALSE	FALSE	FALSE	FALSE	FALSE	FALSE	FALSE	FALSE
3fmb		0.995274	0.995719	0.0251399	FALSE	FALSE	FALSE	FALSE	FALSE	FALSE	FALSE	FALSE	FALSE
3gwr		0.680783	0.821261	0.977635	FALSE	FALSE	FALSE	FALSE	FALSE	FALSE	FALSE	FALSE	FALSE
3eby		0.541089	0.564797	0.874348	FALSE	FALSE	FALSE	FALSE	FALSE	FALSE	FALSE	FALSE	FALSE
3hn7	1	0.434692	0.650317	0.891855	FALSE	FALSE	FALSE	TRUE	FALSE	TRUE	FALSE	TRUE	FALSE
3f6t	1	0	0	0.24	TRUE	TRUE	FALSE	FALSE	FALSE	FALSE	FALSE	TRUE	FALSE
3fkj		0.860913	0.0834985	0.938653	FALSE	FALSE	FALSE	FALSE	FALSE	FALSE	FALSE	FALSE	FALSE
3eua		1	0.776247	0.659157	FALSE	FALSE	FALSE	FALSE	FALSE	FALSE	FALSE	FALSE	FALSE
3gr3		0.25689	0.101459	0.112787	FALSE	FALSE	FALSE	FALSE	FALSE	FALSE	FALSE	FALSE	FALSE
3etn	1	0	0	0.100274	TRUE	TRUE	FALSE	FALSE	FALSE	FALSE	FALSE	TRUE	FALSE
3gag	0	0.566195	0.344532	0.996579	FALSE	FALSE	FALSE	FALSE	FALSE	FALSE	FALSE	FALSE	FALSE
3gbh		0.0110732	0.05002	0.376914	FALSE	FALSE	FALSE	FALSE	FALSE	FALSE	FALSE	FALSE	FALSE
3ge6		0.469187	0.480074	0.252152	FALSE	FALSE	FALSE	FALSE	FALSE	FALSE	FALSE	FALSE	FALSE
3koq		0.201619	0.142102	0.490131	FALSE	FALSE	FALSE	FALSE	FALSE	FALSE	FALSE	FALSE	FALSE
3h4o		0.439607	0.885697	0.999944	FALSE	FALSE	FALSE	FALSE	FALSE	FALSE	FALSE	FALSE	FALSE
3eo8		0.354391	0.499773	0.686168	FALSE	FALSE	FALSE	FALSE	FALSE	FALSE	FALSE	FALSE	FALSE
3gfa		0.75372	0.727839	0.924823	FALSE	FALSE	FALSE	FALSE	FALSE	FALSE	FALSE	FALSE	FALSE
3eof	0	0.44246	0.245357	0.0425971	FALSE	FALSE	FALSE	FALSE	FALSE	FALSE	FALSE	FALSE	FALSE
3fj1		0.757307	0.59103	0.789874	FALSE	FALSE	FALSE	FALSE	FALSE	FALSE	FALSE	FALSE	FALSE
3hba	1	0	0	0.760132	TRUE	TRUE	FALSE	FALSE	FALSE	FALSE	FALSE	TRUE	FALSE
3ek3		0.292362	0.0987585	0.569329	FALSE	FALSE	FALSE	FALSE	FALSE	FALSE	FALSE	FALSE	FALSE
5tey		0.0151778	0.0176176	0.755283	FALSE	FALSE	FALSE	FALSE	FALSE	FALSE	FALSE	FALSE	FALSE
2pq7		0.216337	0.445209	0.653893	FALSE	FALSE	FALSE	FALSE	FALSE	FALSE	FALSE	FALSE	FALSE
5w9q		0.0230921	0.04168	0.675141	FALSE	FALSE	FALSE	FALSE	FALSE	FALSE	FALSE	FALSE	FALSE
6d1t	0	0.440242	0.855248	1.57652e-14	FALSE	FALSE	TRUE	FALSE	FALSE	FALSE	FALSE	FALSE	TRUE
6fwc		0.76342	0.831443	0.502123	FALSE	FALSE	FALSE	FALSE	FALSE	FALSE	FALSE	FALSE	FALSE
6fvz		0.574033	0.762327	0.683786	FALSE	FALSE	FALSE	FALSE	FALSE	FALSE	FALSE	FALSE	FALSE
4zgg		0.907812	0.958888	0.146846	FALSE	FALSE	FALSE	FALSE	FALSE	FALSE	FALSE	FALSE	FALSE
4djn		0.999999	0.999912	0.590407	FALSE	FALSE	FALSE	FALSE	FALSE	FALSE	FALSE	FALSE	FALSE
3qc3		0.888819	0.879143	0.213043	FALSE	FALSE	FALSE	FALSE	FALSE	FALSE	FALSE	FALSE	FALSE
3kgx		0.57064	0.618009	0.250954	FALSE	FALSE	FALSE	FALSE	FALSE	FALSE	FALSE	FALSE	FALSE
3kgw		0.316425	0.700383	0.726372	FALSE	FALSE	FALSE	FALSE	FALSE	FALSE	FALSE	FALSE	FALSE
3ln3	0	0.27128	0.422168	0.280761	FALSE	FALSE	FALSE	FALSE	FALSE	FALSE	FALSE	FALSE	FALSE
4z5q		1	0.0492911	0.847343	FALSE	FALSE	FALSE	FALSE	FALSE	FALSE	FALSE	FALSE	FALSE
4z5p		0.530899	0.360996	0.996419	FALSE	FALSE	FALSE	FALSE	FALSE	FALSE	FALSE	FALSE	FALSE
6mao		0.385178	0.778459	0.410612	FALSE	FALSE	FALSE	FALSE	FALSE	FALSE	FALSE	FALSE	FALSE
6mai		0.892958	0.979811	0.152579	FALSE	FALSE	FALSE	FALSE	FALSE	FALSE	FALSE	FALSE	FALSE
6eep	1	8.35149e-06	0.000297459	0.131142	TRUE	TRUE	FALSE	FALSE	FALSE	FALSE	FALSE	TRUE	FALSE
6mc0		0.0686878	0.0562537	0.768562	FALSE	FALSE	FALSE	FALSE	FALSE	FALSE	FALSE	FALSE	FALSE
6mjn	0	0.473006	0.168005	0.692475	FALSE	FALSE	FALSE	FALSE	FALSE	FALSE	FALSE	FALSE	FALSE
6bya	1	0	0.010583	0.323314	TRUE	FALSE	FALSE	FALSE	FALSE	TRUE	FALSE	TRUE	FALSE
6byb		0.155135	0.0384582	0.645638	FALSE	FALSE	FALSE	FALSE	FALSE	FALSE	FALSE	FALSE	FALSE
5d67		0.387295	0.766637	0.999948	FALSE	FALSE	FALSE	FALSE	FALSE	FALSE	FALSE	FALSE	FALSE
4zey	1	0	0	0.25835	TRUE	TRUE	FALSE	FALSE	FALSE	FALSE	FALSE	TRUE	FALSE
5wde		0.629466	0.756377	0.958106	FALSE	FALSE	FALSE	FALSE	FALSE	FALSE	FALSE	FALSE	FALSE
5wdh	1	1	5.84216e-10	0	FALSE	TRUE	TRUE	TRUE	FALSE	FALSE	FALSE	FALSE	FALSE
5d6y		0.702299	0.81443	0.607392	FALSE	FALSE	FALSE	FALSE	FALSE	FALSE	FALSE	FALSE	FALSE
5d6x		0.111388	0.660048	0.567157	FALSE	FALSE	FALSE	FALSE	FALSE	FALSE	FALSE	FALSE	FALSE
5d6w		0.720133	0.598705	0.374061	FALSE	FALSE	FALSE	FALSE	FALSE	FALSE	FALSE	FALSE	FALSE
6c5c		0.553336	0.506416	0.914625	FALSE	FALSE	FALSE	FALSE	FALSE	FALSE	FALSE	FALSE	FALSE
6bo0		0.250658	0.43873	0.460414	FALSE	FALSE	FALSE	FALSE	FALSE	FALSE	FALSE	FALSE	FALSE
5utt	0	0.683542	0.48443	0.823198	FALSE	FALSE	FALSE	FALSE	FALSE	FALSE	FALSE	FALSE	FALSE
6mdq	1	0.636865	0.91458	3.01099e-08	FALSE	FALSE	TRUE	TRUE	FALSE	TRUE	FALSE	FALSE	FALSE
5uc7		0.494275	0.268306	0.657265	FALSE	FALSE	FALSE	FALSE	FALSE	FALSE	FALSE	FALSE	FALSE
5vis		0.823555	0.970114	0.105287	FALSE	FALSE	FALSE	FALSE	FALSE	FALSE	FALSE	FALSE	FALSE
5txg	0	0.474602	0.970144	0.367888	FALSE	FALSE	FALSE	FALSE	FALSE	FALSE	FALSE	FALSE	FALSE
5tpi	0	0.233963	0.336963	0.974403	FALSE	FALSE	FALSE	FALSE	FALSE	FALSE	FALSE	FALSE	FALSE
5kvr	0	0.887077	0.945195	0.58438	FALSE	FALSE	FALSE	FALSE	FALSE	FALSE	FALSE	FALSE	FALSE
6b8w		0.167821	0.342256	0.420159	FALSE	FALSE	FALSE	FALSE	FALSE	FALSE	FALSE	FALSE	FALSE
5kvk		0.968091	0.466981	0.472719	FALSE	FALSE	FALSE	FALSE	FALSE	FALSE	FALSE	FALSE	FALSE
5vm2	0	0.444016	0.389201	0.175808	FALSE	FALSE	FALSE	FALSE	FALSE	FALSE	FALSE	FALSE	FALSE
5v01		0.91149	0.0264398	0.765508	FALSE	FALSE	FALSE	FALSE	FALSE	FALSE	FALSE	FALSE	FALSE
5kl9	1	0.198997	0.0639867	0.0791165	FALSE	FALSE	FALSE	TRUE	FALSE	TRUE	FALSE	TRUE	FALSE
5v10	1	0	0	0.0837849	TRUE	TRUE	FALSE	FALSE	FALSE	FALSE	FALSE	TRUE	FALSE
5kol		0.958679	0.861378	0.286552	FALSE	FALSE	FALSE	FALSE	FALSE	FALSE	FALSE	FALSE	FALSE
5u4h		0.0458445	0.0278664	0.872566	FALSE	FALSE	FALSE	FALSE	FALSE	FALSE	FALSE	FALSE	FALSE
5vkw		0.954842	0.559372	0.572801	FALSE	FALSE	FALSE	FALSE	FALSE	FALSE	FALSE	FALSE	FALSE
5uf8		0.867703	0.965394	0.941682	FALSE	FALSE	FALSE	FALSE	FALSE	FALSE	FALSE	FALSE	FALSE
5ucc	1	0	0	0.0038089	TRUE	TRUE	FALSE	FALSE	FALSE	FALSE	FALSE	TRUE	FALSE
5ue7	0	0.164598	0.23227	0.901447	FALSE	FALSE	FALSE	FALSE	FALSE	FALSE	FALSE	FALSE	FALSE
5um7		0.124432	0.0849707	0.718823	FALSE	FALSE	FALSE	FALSE	FALSE	FALSE	FALSE	FALSE	FALSE
5t8k	1	0	0	4.93194e-05	TRUE	TRUE	TRUE	FALSE	FALSE	FALSE	FALSE	FALSE	FALSE
5jxw		0.114006	0.135219	0.449476	FALSE	FALSE	FALSE	FALSE	FALSE	FALSE	FALSE	FALSE	FALSE
5jpi		0.898154	0.665104	0.15127	FALSE	FALSE	FALSE	FALSE	FALSE	FALSE	FALSE	FALSE	FALSE
4xox		0.50918	0.131249	0.971874	FALSE	FALSE	FALSE	FALSE	FALSE	FALSE	FALSE	FALSE	FALSE
5u08		0.335249	0.53806	0.248802	FALSE	FALSE	FALSE	FALSE	FALSE	FALSE	FALSE	FALSE	FALSE
5f49	1	0.42989	0.682748	0.0792987	FALSE	FALSE	FALSE	TRUE	FALSE	TRUE	FALSE	TRUE	FALSE
5f48		0.755874	0.856149	0.0478952	FALSE	FALSE	FALSE	FALSE	FALSE	FALSE	FALSE	FALSE	FALSE
5f47		0.749592	0.660407	0.69444	FALSE	FALSE	FALSE	FALSE	FALSE	FALSE	FALSE	FALSE	FALSE
5f46		0.890255	0.37945	0.0285967	FALSE	FALSE	FALSE	FALSE	FALSE	FALSE	FALSE	FALSE	FALSE
5hmn		0.112636	0.125993	0.508597	FALSE	FALSE	FALSE	FALSE	FALSE	FALSE	FALSE	FALSE	FALSE
5fcd		0.220596	0.192852	0.19054	FALSE	FALSE	FALSE	FALSE	FALSE	FALSE	FALSE	FALSE	FALSE
5tkw	0	0.172061	0.0651089	0.924842	FALSE	FALSE	FALSE	FALSE	FALSE	FALSE	FALSE	FALSE	FALSE
5u4q		0.436011	0.508922	0.650576	FALSE	FALSE	FALSE	FALSE	FALSE	FALSE	FALSE	FALSE	FALSE
5hj1	1	0	0	2.45695e-06	TRUE	TRUE	TRUE	FALSE	FALSE	FALSE	FALSE	FALSE	FALSE
5uxd		0.216085	0.385334	0.455948	FALSE	FALSE	FALSE	FALSE	FALSE	FALSE	FALSE	FALSE	FALSE
5uxc	1	0	0	0.519247	TRUE	TRUE	FALSE	FALSE	FALSE	FALSE	FALSE	TRUE	FALSE
5tta	0	0.998767	1	0.464952	FALSE	FALSE	FALSE	FALSE	FALSE	FALSE	FALSE	FALSE	FALSE
4yfj		0.154707	0.575928	0.480643	FALSE	FALSE	FALSE	FALSE	FALSE	FALSE	FALSE	FALSE	FALSE
4w83		0.000678252	9.96161e-06	0.96826	TRUE	TRUE	FALSE	FALSE	TRUE	FALSE	TRUE	FALSE	FALSE
4zos		0.999923	0.872403	0.480753	FALSE	FALSE	FALSE	FALSE	FALSE	FALSE	FALSE	FALSE	FALSE
5u9c	0	0.524483	0.00496818	0.705324	FALSE	TRUE	FALSE	FALSE	FALSE	FALSE	TRUE	FALSE	FALSE
5iqj		0.668213	0.541084	0.0942548	FALSE	FALSE	FALSE	FALSE	FALSE	FALSE	FALSE	FALSE	FALSE
4ro3	1	0.00389097	0.00309235	0.908689	TRUE	TRUE	FALSE	FALSE	FALSE	FALSE	FALSE	TRUE	FALSE
4w8k		0.317776	0.322904	0.501784	FALSE	FALSE	FALSE	FALSE	FALSE	FALSE	FALSE	FALSE	FALSE
4pqa		0.403758	0.185498	0.211688	FALSE	FALSE	FALSE	FALSE	FALSE	FALSE	FALSE	FALSE	FALSE
4ppz	1	0	0	1.92068e-10	TRUE	TRUE	TRUE	FALSE	FALSE	FALSE	FALSE	FALSE	FALSE
5swu	1	0	0	0.259034	TRUE	TRUE	FALSE	FALSE	FALSE	FALSE	FALSE	TRUE	FALSE
4qvt		0.276042	0.220847	0.182649	FALSE	FALSE	FALSE	FALSE	FALSE	FALSE	FALSE	FALSE	FALSE
4qus	1	0.162717	0.328503	1.11044e-05	FALSE	FALSE	TRUE	TRUE	FALSE	TRUE	FALSE	FALSE	FALSE
5isv	1	0	0	0.00557178	TRUE	TRUE	FALSE	FALSE	FALSE	FALSE	FALSE	TRUE	FALSE
5i0c		0.531992	0.519136	0.177591	FALSE	FALSE	FALSE	FALSE	FALSE	FALSE	FALSE	FALSE	FALSE
4rs2		0	0.00143029	0.536205	TRUE	TRUE	FALSE	FALSE	TRUE	FALSE	TRUE	FALSE	FALSE
4rv8		0.195762	0.128777	0.665872	FALSE	FALSE	FALSE	FALSE	FALSE	FALSE	FALSE	FALSE	FALSE
4ixh	1	0.0132486	0.00601673	0.0208152	FALSE	FALSE	FALSE	TRUE	FALSE	TRUE	FALSE	TRUE	FALSE
4mbo		0.704929	0.640162	0.999996	FALSE	FALSE	FALSE	FALSE	FALSE	FALSE	FALSE	FALSE	FALSE
4wql		0.670116	0.599731	0.999487	FALSE	FALSE	FALSE	FALSE	FALSE	FALSE	FALSE	FALSE	FALSE
4wqk	1	0	0	0.192852	TRUE	TRUE	FALSE	FALSE	FALSE	FALSE	FALSE	TRUE	FALSE
5upr	1	0.00123758	0	0.876627	TRUE	TRUE	FALSE	FALSE	FALSE	FALSE	FALSE	TRUE	FALSE
5eqc	1	0	0	1	TRUE	TRUE	FALSE	FALSE	FALSE	FALSE	FALSE	TRUE	FALSE
5eav	1	0	0	0	TRUE	TRUE	TRUE	FALSE	FALSE	FALSE	FALSE	FALSE	FALSE
5e5i		0.739643	0.554303	0.684502	FALSE	FALSE	FALSE	FALSE	FALSE	FALSE	FALSE	FALSE	FALSE
5e3k		0.452036	0.699319	0.820368	FALSE	FALSE	FALSE	FALSE	FALSE	FALSE	FALSE	FALSE	FALSE
5dj9	0	0.0229809	0.570114	0.830985	FALSE	FALSE	FALSE	FALSE	FALSE	FALSE	FALSE	FALSE	FALSE
4zlv	1	0.0651393	0.243911	1	FALSE	FALSE	FALSE	TRUE	FALSE	TRUE	FALSE	TRUE	FALSE
4nog	1	0	0	2.2915e-13	TRUE	TRUE	TRUE	FALSE	FALSE	FALSE	FALSE	FALSE	FALSE
5bxi		0.365486	0.288968	0.798443	FALSE	FALSE	FALSE	FALSE	FALSE	FALSE	FALSE	FALSE	FALSE
4nu7		0.787458	0.551349	0.863211	FALSE	FALSE	FALSE	FALSE	FALSE	FALSE	FALSE	FALSE	FALSE
4eqb		0.851374	0.930688	0.000941288	FALSE	FALSE	FALSE	FALSE	FALSE	FALSE	FALSE	FALSE	FALSE
4lat		0.603835	0.515632	0.148258	FALSE	FALSE	FALSE	FALSE	FALSE	FALSE	FALSE	FALSE	FALSE
4exl		0.702303	0.796174	0.898949	FALSE	FALSE	FALSE	FALSE	FALSE	FALSE	FALSE	FALSE	FALSE
4ohn	0	0.557507	0.317316	0.219743	FALSE	FALSE	FALSE	FALSE	FALSE	FALSE	FALSE	FALSE	FALSE
4jcc		0.560768	0.329992	0.973493	FALSE	FALSE	FALSE	FALSE	FALSE	FALSE	FALSE	FALSE	FALSE
4i62		0.38255	0.226527	0.36474	FALSE	FALSE	FALSE	FALSE	FALSE	FALSE	FALSE	FALSE	FALSE
							False N/P	9	4	10	5	25	1
