# Supplementary material for: Ice in biomolecular cryocrystallography
Source: Acta Crystallogr D Struct Biol. 2021 Mar 30;77(Pt 4):540–54. doi: 10.1107/S2059798321001170 (PMC8025888; doi:10.1107/S2059798321001170)
Supplement: Supplementary file 3 [file d-77-00540-sup3.zip]

Archive with 401 entries (400 files):
- IceBiasingImages/
- IceBiasingImages/6mdq.png
- IceBiasingImages/5utt.png
- IceBiasingImages/6bo0.png
- IceBiasingImages/6c5c.png
- IceBiasingImages/5d6w.png
- IceBiasingImages/5d6x.png
- IceBiasingImages/5d6y.png
- IceBiasingImages/5wdh.png
- IceBiasingImages/5wde.png
- IceBiasingImages/4zey.png
- IceBiasingImages/5d67.png
- IceBiasingImages/6byb.png
- IceBiasingImages/6bya.png
- IceBiasingImages/6mjn.png
- IceBiasingImages/6mc0.png
- IceBiasingImages/6eep.png
- IceBiasingImages/6mai.png
- IceBiasingImages/6mao.png
- IceBiasingImages/4z5p.png
- IceBiasingImages/4z5q.png
- IceBiasingImages/3ln3.png
- IceBiasingImages/3kgw.png
- IceBiasingImages/3kgx.png
- IceBiasingImages/3qc3.png
- IceBiasingImages/4zgg.png
- IceBiasingImages/6fvz.png
- IceBiasingImages/6fwc.png
- IceBiasingImages/6d1t.png
- IceBiasingImages/5w9q.png
- IceBiasingImages/2pq7.png
- IceBiasingImages/5tey.png
- IceBiasingImages/3ek3.png
- IceBiasingImages/3hba.png
- IceBiasingImages/3gfa.png
- IceBiasingImages/3eo8.png
- IceBiasingImages/3h4o.png
- IceBiasingImages/3koq.png
- IceBiasingImages/3ge6.png
- IceBiasingImages/3gbh.png
- IceBiasingImages/3gag.png
- IceBiasingImages/3etn.png
- IceBiasingImages/3gr3.png
- IceBiasingImages/3eua.png
- IceBiasingImages/3fkj.png
- IceBiasingImages/3f6t.png
- IceBiasingImages/3hn7.png
- IceBiasingImages/3eby.png
- IceBiasingImages/3gwr.png
- IceBiasingImages/3fmb.png
- IceBiasingImages/3f0h.png
- IceBiasingImages/3fgy.png
- IceBiasingImages/3en8.png
- IceBiasingImages/3ezs.png
- IceBiasingImages/3jtx.png
- IceBiasingImages/3i0z.png
- IceBiasingImages/3er7.png
- IceBiasingImages/3lws.png
- IceBiasingImages/3g14.png
- IceBiasingImages/3fdb.png
- IceBiasingImages/3ffr.png
- IceBiasingImages/3f40.png
- IceBiasingImages/3get.png
- IceBiasingImages/3euc.png
- IceBiasingImages/3gn6.png
- IceBiasingImages/3e8o.png
- IceBiasingImages/3f8x.png
- IceBiasingImages/3flj.png
- IceBiasingImages/3ehc.png
- IceBiasingImages/3es4.png
- IceBiasingImages/3ecf.png
- IceBiasingImages/3eo7.png
- IceBiasingImages/3ju7.png
- IceBiasingImages/3grd.png
- IceBiasingImages/3ec9.png
- IceBiasingImages/3ebt.png
- IceBiasingImages/3h3h.png
- IceBiasingImages/3g0t.png
- IceBiasingImages/3f7x.png
- IceBiasingImages/3f8h.png
- IceBiasingImages/3i0y.png
- IceBiasingImages/3hk4.png
- IceBiasingImages/3fj2.png
- IceBiasingImages/3fez.png
- IceBiasingImages/3op7.png
- IceBiasingImages/3p6k.png
- IceBiasingImages/3gyd.png
- IceBiasingImages/3gju.png
- IceBiasingImages/3fcr.png
- IceBiasingImages/3fh1.png
- IceBiasingImages/3g16.png
- IceBiasingImages/3ff2.png
- IceBiasingImages/3ejv.png
- IceBiasingImages/3hzp.png
- IceBiasingImages/3fjs.png
- IceBiasingImages/3fka.png
- IceBiasingImages/3fgv.png
- IceBiasingImages/3gzb.png
- IceBiasingImages/3g8z.png
- IceBiasingImages/3g68.png
- IceBiasingImages/3ezu.png
- IceBiasingImages/3f9t.png
- IceBiasingImages/3ele.png
- IceBiasingImages/3ke3.png
- IceBiasingImages/3f9s.png
- IceBiasingImages/3f7s.png
- IceBiasingImages/3l2h.png
- IceBiasingImages/3h8u.png
- IceBiasingImages/3gz7.png
- IceBiasingImages/3g0k.png
- IceBiasingImages/3f44.png
- IceBiasingImages/3hj9.png
- IceBiasingImages/3ejk.png
- IceBiasingImages/3es1.png
- IceBiasingImages/3hvy.png
- IceBiasingImages/3fd0.png
- IceBiasingImages/3jzl.png
- IceBiasingImages/3i16.png
- IceBiasingImages/3ff0.png
- IceBiasingImages/3rf7.png
- IceBiasingImages/3goh.png
- IceBiasingImages/3mdo.png
- IceBiasingImages/3kiz.png
- IceBiasingImages/3pi7.png
- IceBiasingImages/3iup.png
- IceBiasingImages/3mvu.png
- IceBiasingImages/3fj1.png
- IceBiasingImages/3eof.png
- IceBiasingImages/3jzd.png
- IceBiasingImages/3ehb.png
- IceBiasingImages/4krd.png
- IceBiasingImages/3vhc.png
- IceBiasingImages/3bbm.png
- IceBiasingImages/2g6q.png
- IceBiasingImages/3i9u.png
- IceBiasingImages/2z6a.png
- IceBiasingImages/2pi5.png
- IceBiasingImages/3vhr.png
- IceBiasingImages/2rcu.png
- IceBiasingImages/2gb9.png
- IceBiasingImages/2gp9.png
- IceBiasingImages/2ew0.png
- IceBiasingImages/3p88.png
- IceBiasingImages/2d5n.png
- IceBiasingImages/2npz.png
- IceBiasingImages/2hd6.png
- IceBiasingImages/2qex.png
- IceBiasingImages/3bt0.png
- IceBiasingImages/2o6m.png
- IceBiasingImages/2zu2.png
- IceBiasingImages/2fi4.png
- IceBiasingImages/2w5p.png
- IceBiasingImages/1z6l.png
- IceBiasingImages/2wkn.png
- IceBiasingImages/1xea.png
- IceBiasingImages/2i2z.png
- IceBiasingImages/2b15.png
- IceBiasingImages/1vq8.png
- IceBiasingImages/3fk3.png
- IceBiasingImages/1w96.png
- IceBiasingImages/1ziq.png
- IceBiasingImages/1yg9.png
- IceBiasingImages/1yum.png
- IceBiasingImages/2fg4.png
- IceBiasingImages/1yi1.png
- IceBiasingImages/3n2u.png
- IceBiasingImages/2fbd.png
- IceBiasingImages/1zzo.png
- IceBiasingImages/2h9y.png
- IceBiasingImages/2bsm.png
- IceBiasingImages/2avq.png
- IceBiasingImages/1ym0.png
- IceBiasingImages/1n6l.png
- IceBiasingImages/2gn9.png
- IceBiasingImages/2xyb.png
- IceBiasingImages/1k34.png
- IceBiasingImages/1vat.png
- IceBiasingImages/1sjb.png
- IceBiasingImages/1jg1.png
- IceBiasingImages/1o1p.png
- IceBiasingImages/1r0q.png
- IceBiasingImages/1eqm.png
- IceBiasingImages/1dcr.png
- IceBiasingImages/1c6h.png
- IceBiasingImages/1rdr.png
- IceBiasingImages/4h5g.png
- IceBiasingImages/4i62.png
- IceBiasingImages/4jcc.png
- IceBiasingImages/4ohn.png
- IceBiasingImages/4exl.png
- IceBiasingImages/4lat.png
- IceBiasingImages/4eqb.png
- IceBiasingImages/4nu7.png
- IceBiasingImages/5bxi.png
- IceBiasingImages/4nog.png
- IceBiasingImages/4zlv.png
- IceBiasingImages/5dj9.png
- IceBiasingImages/5e3k.png
- IceBiasingImages/5e5i.png
- IceBiasingImages/5eav.png
- IceBiasingImages/5eqc.png
- IceBiasingImages/5upr.png
- IceBiasingImages/4wqk.png
- IceBiasingImages/4wql.png
- IceBiasingImages/4mbo.png
- IceBiasingImages/4ixh.png
- IceBiasingImages/4rv8.png
- IceBiasingImages/4rs2.png
- IceBiasingImages/5i0c.png
- IceBiasingImages/5isv.png
- IceBiasingImages/4qus.png
- IceBiasingImages/4qvt.png
- IceBiasingImages/5swu.png
- IceBiasingImages/4ppz.png
- IceBiasingImages/4pqa.png
- IceBiasingImages/4w8k.png
- IceBiasingImages/4ro3.png
- IceBiasingImages/5iqj.png
- IceBiasingImages/5u9c.png
- IceBiasingImages/4zos.png
- IceBiasingImages/4w83.png
- IceBiasingImages/4yfj.png
- IceBiasingImages/5tta.png
- IceBiasingImages/5uxc.png
- IceBiasingImages/5uxd.png
- IceBiasingImages/5hj1.png
- IceBiasingImages/5u4q.png
- IceBiasingImages/5tkw.png
- IceBiasingImages/5fcd.png
- IceBiasingImages/5hmn.png
- IceBiasingImages/5f46.png
- IceBiasingImages/5f47.png
- IceBiasingImages/5f48.png
- IceBiasingImages/5f49.png
- IceBiasingImages/5u08.png
- IceBiasingImages/4xox.png
- IceBiasingImages/5jpi.png
- IceBiasingImages/5jxw.png
- IceBiasingImages/5t8k.png
- IceBiasingImages/5um7.png
- IceBiasingImages/5ue7.png
- IceBiasingImages/5ucc.png
- IceBiasingImages/5uf8.png
- IceBiasingImages/5vkw.png
- IceBiasingImages/5u4h.png
- IceBiasingImages/5kol.png
- IceBiasingImages/5v10.png
- IceBiasingImages/5kl9.png
- IceBiasingImages/5v01.png
- IceBiasingImages/5vm2.png
- IceBiasingImages/5kvk.png
- IceBiasingImages/6b8w.png
- IceBiasingImages/5kvr.png
- IceBiasingImages/5tpi.png
- IceBiasingImages/5txg.png
- IceBiasingImages/5vis.png
- IceBiasingImages/5uc7.png
- IceBiasingImages/5c8x.png
- IceBiasingImages/4z3m.png
- IceBiasingImages/5elf.png
- IceBiasingImages/4zvn.png
- IceBiasingImages/5d0c.png
- IceBiasingImages/4ryl.png
- IceBiasingImages/5hf6.png
- IceBiasingImages/5ces.png
- IceBiasingImages/5fjs.png
- IceBiasingImages/5a7s.png
- IceBiasingImages/4xf9.png
- IceBiasingImages/4crh.png
- IceBiasingImages/4qym.png
- IceBiasingImages/4o75.png
- IceBiasingImages/4yw6.png
- IceBiasingImages/4wv8.png
- IceBiasingImages/4yya.png
- IceBiasingImages/4mh4.png
- IceBiasingImages/4nsv.png
- IceBiasingImages/4x8w.png
- IceBiasingImages/4p66.png
- IceBiasingImages/4xet.png
- IceBiasingImages/4q3o.png
- IceBiasingImages/4m00.png
- IceBiasingImages/4ycu.png
- IceBiasingImages/4oq4.png
- IceBiasingImages/4ccm.png
- IceBiasingImages/4nz0.png
- IceBiasingImages/4l55.png
- IceBiasingImages/4ou1.png
- IceBiasingImages/4x6b.png
- IceBiasingImages/4j29.png
- IceBiasingImages/4mvs.png
- IceBiasingImages/4q75.png
- IceBiasingImages/3w7v.png
- IceBiasingImages/4hjx.png
- IceBiasingImages/4ikm.png
- IceBiasingImages/4j7y.png
- IceBiasingImages/4ly8.png
- IceBiasingImages/4la6.png
- IceBiasingImages/4ipg.png
- IceBiasingImages/4isz.png
- IceBiasingImages/4kgr.png
[truncated: 101 more entries]
