# Supplementary material for: Ice in biomolecular cryocrystallography
Source: Acta Crystallogr D Struct Biol. 2021 Mar 30;77(Pt 4):540–54. doi: 10.1107/S2059798321001170 (PMC8025888; doi:10.1107/S2059798321001170)
Supplement: Supplementary file 4 [file d-77-00540-sup4.zip]

Archive with 2 entries (2 files):
- P_Ice/P_Ice.py
- P_Ice/P_Ice_Modules.py
