# Supplementary material for: Ice in biomolecular cryocrystallography
Source: Acta Crystallogr D Struct Biol. 2021 Mar 30;77(Pt 4):540–54. doi: 10.1107/S2059798321001170 (PMC8025888; doi:10.1107/S2059798321001170)
Supplement: Supplementary file 4 [file d-77-00540-sup4.zip › P_Ice/P_Ice.py]

import csv
import matplotlib.pyplot as plt
from multiprocessing import Pool
import numpy as np
import os
import pandas as pd
from scipy.ndimage.filters import gaussian_filter1d
from scipy.signal import medfilt
from scipy.stats import genextreme
from scipy.stats import norm
from scipy import interpolate
import shutil
import subprocess

import P_ice_Modules as MOD


def P_Ice(data, info):
    """
    Program that calculates the Ice Contamination Score
    """
    # Bins to check for ice - These are the regions of the ice rings that
    # are not broadened by stacking disorder
    ice_bins = MOD.GetIceBins()
    ice_resolutions = np.array(ice_bins).mean(axis=1)

    # Maximum resolution in the pdb entry
    data_lims = MOD.Res_To_Q(info['res limits'])
    # Spacing in q for the Ice Finder Score
    dq_if = 0.0025
    dq_mn = 0.01

    # Use only the wavelength with ID 1
    indices = data[:, 1] == 1
    N_obs = indices.sum()   # Total number of observations
    resolution = data[indices, 0]
    I_obs = data[indices, 2]

    # q
    q = MOD.Res_To_Q(resolution)

    # smallest q is either the smallest q in Iobs or 5A
    q_min = max(np.round(q.min(), decimals=4), MOD.Res_To_Q(5))

    # Maximum resolution is at
    #                   max res of I_obs      1.5A
    q_max = min(np.round(q.max(), decimals=4), MOD.Res_To_Q(1.5))

    # The high limit here should be q_max+dq_if to cover the entire q range
    #   However, the highest q bin tends to have a deficiency in the number
    #   of data points leading to errors in interpolation.
    q_bins_if = np.arange(q_min, q_max, dq_if)  # qbins - edges
    q_center_if = (q_bins_if[1:] + q_bins_if[:-1]) / 2  # Center of the bins
    res_center_if = MOD.Q_To_Res(q_center_if)  # Center of bins in resolution
    n_bins_if = res_center_if.size  # number of bings

    q_bins_mn = np.arange(q_min, q_max + dq_mn, dq_mn)  # qbins - edges
    q_center_mn = (q_bins_mn[1:] + q_bins_mn[:-1]) / 2  # Center of the bins
    res_center_mn = MOD.Q_To_Res(q_center_mn)   # Center of bins in resolution
    n_bins_mn = res_center_mn.size  # number of bings

    I_mean_mn = np.zeros(n_bins_mn)
    I_std_mn = np.ones(n_bins_mn)
    I_over_sigma = np.zeros(n_bins_mn)
    Depletion_mn = np.zeros(n_bins_mn)
    out_of_ice_ring_mn = np.zeros(n_bins_mn, dtype=np.bool)
    for index in range(n_bins_mn):
        # This is to exclude this bin from the estimates later
        # if it is in an ice ring
        out_of_ice_ring_mn[index] = MOD.InIceRing(q_bins_mn, index)
        indices = np.logical_and(
            q <= q_bins_mn[index + 1],
            q > q_bins_mn[index]
            )
        I_obs_here = I_obs[indices]
        if I_obs_here.size > 2:
            I_mean_mn[index] = I_obs_here.mean()
            I_std_mn[index] = I_obs_here.std()
            Depletion_mn[index] = (I_obs_here <= I_mean_mn[index]).sum()\
                / I_obs_here.size
        elif index > 0:
            I_mean_mn[index] = I_mean_mn[index - 1]
            I_std_mn[index] = I_std_mn[index - 1]
            Depletion_mn[index] = Depletion_mn[index - 1]

    # Interpolate the mean values to the if indices
    I_mean_int = MOD.Interp(
        res_center_mn, I_mean_mn, res_center_if, out_of_ice_ring_mn
        )
    I_std_int = MOD.Interp(
        res_center_mn, I_std_mn, res_center_if, out_of_ice_ring_mn
        )
    f_interp = gaussian_filter1d(I_mean_int / I_std_int, sigma=5)
    # Depletion interpolates through the ice rings
    Depletion_int = MOD.InterpD(
        res_center_mn, Depletion_mn, res_center_if, out_of_ice_ring_mn
        )

    N = np.zeros(n_bins_if)  # number of observations in each bin
    out_of_ice_ring_if = np.zeros(n_bins_if, dtype=np.bool)
    I_mean_if = np.zeros(n_bins_if)
    I_std_if = np.ones(n_bins_if)
    Depletion = np.zeros(n_bins_if)
    for index in range(n_bins_if):
        # This is to exclude this bin from the estimates later
        # if it is in an ice ring
        out_of_ice_ring_if[index] = MOD.InIceRing(q_bins_if, index)
        indices = np.logical_and(
            q <= q_bins_if[index + 1],
            q > q_bins_if[index]
            )
        I_obs_here = I_obs[indices]
        N[index] = I_obs_here.size
        # If there are less that 2 observerations in the bin - skip the bin
        if N[index] >= 2:
            I_mean_if[index] = I_obs_here.mean()
            I_std_if[index] = I_obs_here.std()
            Depletion[index] = (I_obs_here <= I_mean_int[index]).sum()\
                / N[index]

    in_ice_ring = np.invert(out_of_ice_ring_if)

    N_filt_int = MOD.FiltInterp(q_center_if, N, q_center_if, out_of_ice_ring_if)
    N_diff = (N_filt_int - N) / N_filt_int

    Depletion_diff = (Depletion_int - Depletion)\
        / (Depletion_int - Depletion)[out_of_ice_ring_if].std()
    # This does a filter over the standard deviation
    I_std_filt_if = gaussian_filter1d(I_std_if, sigma=5)
    I_sm = I_mean_if / I_std_filt_if

    # Ice finder score - defined by Thorn
    #   sqrt(N) is used to correct for different numbers of samples
    #   Since the number of observations can be reduced in the regions
    #   of ice rings, the filtered and interpolated value is used
    Ice_Finder = np.sqrt(N_filt_int) * (I_sm - f_interp)

    # Get the maximum resolution based on the worst res where
    #   Max res in the pdb deposition
    #   Max res in the Iobs

    max_res = max(MOD.Q_To_Res(q_max), data_lims[1])
    p_values = MOD.GetPValues(
        Ice_Finder, Depletion_diff, N_diff, q_center_if, max_res
        )

    q_xticks = np.array([0.1, 0.2, 0.3, 0.4, 0.5, 0.6])
    res_xticks = np.round(MOD.Q_To_Res(q_xticks), decimals=2)
    
    plt.ioff()
    fig, axes = plt.subplots(4, 1, figsize=(8, 12), sharex=True)
    guide_line_kwargs = {
        'linewidth': 1,
        'color': 0*np.ones(3),
        'linestyle': 'dotted'
        }
    for res in ice_resolutions:
        x_guide_lines = [MOD.Res_To_Q(res), MOD.Res_To_Q(res)]
        axes[0].plot(
            x_guide_lines, [-0.1 * I_mean_mn.max(), 1.1 * I_mean_mn.max()],
            **guide_line_kwargs
            )
        axes[1].plot(
            x_guide_lines, [-5, 5],
            **guide_line_kwargs
            )
        axes[2].plot(
            x_guide_lines, [-5, 5],
            **guide_line_kwargs
            )
        axes[3].plot(
            x_guide_lines, [N.min(), N.max()],
            **guide_line_kwargs
            )

    # Iobs and means
    axes[0].semilogy(
        q, I_obs,
        marker='.', linestyle='none', markersize=1, color=[0, 0, 0],
        alpha=0.5, label='Data'
        )
    axes[0].semilogy(
        q_center_mn, I_mean_mn,
        color=[0, 0, 0], label='Coarse'
        )
    axes[0].semilogy(
        q_center_if, I_mean_int,
        color=[0, 0.8, 0], label='Interpolated'
        )
    axes[0].semilogy(
        q_center_if, I_mean_if,
        color=[0.8, 0, 0], label='Fine')

    axes[0].semilogy(
        [MOD.Res_To_Q(max_res), MOD.Res_To_Q(max_res)],
        [-0.1 * I_mean_mn.max(), 1.1 * I_mean_mn.max()],
        linewidth=2, color=[0, 0.5, 0])
    axes[0].legend(loc='lower left')
    axes[0].set_ylabel('$I_{obs}$')
    axes[0].set_xticks(q_xticks)
    axes[0].set_xticklabels(res_xticks)
    axes[0].set_ylim([0.01 * I_mean_mn.min(), 5 * I_mean_mn.max()])
    axes[0].set_title(info['PDB ID'])
    # Ice finder score
    axes[1].plot(q_center_if, Ice_Finder)
    axes[1].plot(
        q_center_if, 5 * np.ones(q_center_if.size),
        color=[0.8, 0, 0]
        )
    axes[1].plot(
        q_center_if, -5 * np.ones(q_center_if.size),
        color=[0.8, 0, 0])
    axes[1].plot(
        q_center_if, 3.5 * np.ones(q_center_if.size),
        color=[1, 0.5, 0]
        )
    axes[1].plot(
        q_center_if, -3.5 * np.ones(q_center_if.size),
        color=[1, 0.5, 0]
        )
    axes[1].plot(
        [MOD.Res_To_Q(max_res), MOD.Res_To_Q(max_res)],
        [Ice_Finder.min(), Ice_Finder.max()],
        linewidth=2, color=[0, 0.5, 0]
        )
    axes[1].set_ylabel('Ice Finder Score')

    # Plot depletion
    axes[2].plot(q_center_if, Depletion_diff)
    axes[2].plot(
        q_center_if, -3 * np.ones(q_center_if.size),
        color=[0.8, 0, 0]
        )
    axes[2].plot(
        q_center_if, -2 * np.ones(q_center_if.size),
        color=[1, 0.5, 0]
        )
    axes[2].set_ylim([-5, 5])
    axes[2].set_ylabel('Depletion')

    # number of observations
    axes[3].plot(q_center_if, N)
    axes[3].plot(q_center_if, N_filt_int)
    axes[3].set_ylabel('N')

    axes[3].set_xlim([q_min, q_max])
    plt.savefig(info['save_to'] + '.png')
    plt.close()
    
    return p_values


def Wrapper(info, results_base):
    """
    GetData downloads data from the PDB then organizes it into a
     numpy array 'data'. Information about the crystal are put into the
     dictionary 'info'

    """
    info['directory'] = results_base + '/' + info['PDB ID']
    info['save_to'] = info['directory'] + '/' + info['PDB ID']
    data, info = MOD.GetData(info)
    p_values = P_Ice(data, info)
    return p_values


def GetInputs():
    # Columns:
    #   0: PDB ID
    #   1: My Visual Classification
    #   2: AUSPEX Visual Classification
    #   3: AUSPEX Predicted Classification
    inputs = [
        ['1rdr', '',    '',    ''],
        ['1c6h', '',    '',    ''],
        ['1dcr', '',    '',    'ICE'],
        ['1eqm', '',    '',    ''],
        ['1r0q', '',    '',    ''],
        ['1o1p', '',    '',    ''],
        ['1jg1', '',    '',    ''],
        ['1sjb', '',    '',    'ICE'],
        ['1vat', '',    '',    ''],
        ['1k34', '',    '',    ''],
        ['2xyb', '',    '',    ''],
        ['2gn9', '',    '',    ''],
        ['1n6l', '',    '',    ''],
        ['1ym0', '',    'ICE', ''],
        ['2avq', '',    '',    ''],
        ['2bsm', '',    '',    'ICE'],
        ['2h9y', '',    '',    ''],
        ['1zzo', '',    '',    ''],
        ['2fbd', '',    '',    ''],
        ['3n2u', 'ICE', 'ICE', ''],
        ['1yi1', '',    '',    ''],
        ['2fg4', '',    '',    ''],
        ['1yum', 'ICE', 'ICE', 'ICE'],
        ['1yg9', '',    '',    ''],
        ['1ziq', 'ICE', 'ICE', 'ICE'],
        ['1w96', '',    '',    ''],
        ['3fk3', '',    '',    ''],
        ['1vq8', 'ICE', 'ICE', 'ICE'],
        ['2b15', '',    '',    ''],
        ['2i2z', '',    '',    ''],
        ['1xea', 'ICE', 'ICE', ''],
        ['2wkn', '',    '',    ''],
        ['1z6l', 'ICE', 'ICE', ''],
        ['2w5p', '',    '',    ''],
        ['2fi4', '',    '',    ''],
        ['2zu2', '',    '',    ''],
        ['2o6m', '',    '',    ''],
        ['3bt0', '',    '',    ''],
        ['2qex', '',    '',    ''],
        ['2hd6', '',    '',    ''],
        ['2npz', '',    '',    'ICE'],
        ['2d5n', '',    '',    ''],
        ['3p88', '',    '',    ''],
        ['2ew0', '',    '',    ''],
        ['2gp9', '',    '',    ''],
        ['2gb9', '',    '',    ''],
        ['2rcu', 'ICE', 'ICE', ''],
        ['3vhr', '',    '',    ''],
        ['2pi5', '',    '',    ''],
        ['2z6a', '',    '',    ''],
        ['3i9u', '',    '',    ''],
        ['2g6q', '',    '',    ''],
        ['3bbm', '',    '',    ''],
        ['3vhc', '',    '',    ''],
        ['4krd', '',    '',    ''],
        ['3ehb', 'ICE', 'ICE', 'ICE'],
        ['4pmn', '',    '',    ''],
        ['2pnx', '',    '',    ''],
        ['2vw9', 'ICE', 'ICE', ''],
        ['5fdq', '',    '',    ''],
        ['3dre', '',    '',    ''],
        ['2zks', '',    'ICE', ''],
        ['3ifu', '',    '',    ''],
        ['3a65', '',    '',    ''],
        ['3det', '',    '',    ''],
        ['3tog', '',    'ICE', 'ICE'],
        ['3gl9', '',    '',    ''],
        ['2xte', '',    '',    ''],
        ['4ex6', '',    '',    ''],
        ['3m9s', '',    '',    ''],
        ['3n04', '',    '',    ''],
        ['4dw4', 'ICE', 'ICE', 'ICE'],
        ['5d1p', '',    '',    ''],
        ['3rl5', '',    '',    ''],
        ['3hgy', '',    '',    ''],
        ['2x13', '',    '',    ''],
        ['5cdt', '',    '',    ''],
        ['3hnm', '',    'ICE', ''],
        ['4nt2', '',    '',    ''],
        ['3jqy', 'ICE', 'ICE', 'ICE'],
        ['3rmo', '',    '',    'ICE'],
        ['5fn8', '',    '',    ''],
        ['3t8v', '',    '',    ''],
        ['3ncg', 'ICE', 'ICE', 'ICE'],
        ['3nhw', '',    '',    ''],
        ['3mnl', '',    '',    ''],
        ['4f27', 'ICE', 'ICE', 'ICE'],
        ['4l17', '',    '',    ''],
        ['4ea7', '',    '',    'ICE'],
        ['3b1j', '',    '',    ''],
        ['3lz0', 'ICE', 'ICE', 'ICE'],
        ['4ac2', 'ICE', 'ICE', ''],
        ['3x42', '',    '',    ''],
        ['4nzg', 'ICE', 'ICE', 'ICE'],
        ['3myt', 'ICE', 'ICE', 'ICE'],
        ['3osz', '',    '',    ''],
        ['3mt0', '',    '',    ''],
        ['2xwa', '',    '',    ''],
        ['4ha4', '',    '',    ''],
        ['3q3o', '',    '',    ''],
        ['3nvs', '',    'ICE', 'ICE'],
        ['4h5b', '',    '',    ''],
        ['3o2n', '',    '',    ''],
        ['4a14', '',    '',    ''],
        ['5kc5', '',    '',    ''],
        ['4f5j', '',    '',    ''],
        ['4gfa', '',    '',    ''],
        ['3po9', '',    '',    ''],
        ['4elp', '',    '',    ''],
        ['3tal', '',    '',    ''],
        ['3zym', 'ICE', 'ICE', ''],
        ['3us1', '',    '',    ''],
        ['4nxn', '',    '',    'ICE'],
        ['3sbi', '',    '',    ''],
        ['3sya', '',    '',    ''],
        ['4gba', 'ICE', 'ICE', 'ICE'],
        ['3r3m', '',    '',    ''],
        ['4e2w', '',    '',    'ICE'],
        ['3rib', '',    '',    ''],
        ['4bi2', '',    '',    ''],
        ['3sv9', '',    '',    ''],
        ['3suf', '',    '',    ''],
        ['4mcf', '',    '',    ''],
        ['4mw7', '',    '',    ''],
        ['4jc7', '',    '',    ''],
        ['4miy', '',    '',    ''],
        ['4x7k', '',    '',    ''],
        ['4es4', '',    '',    ''],
        ['4k37', 'ICE', 'ICE', ''],
        ['3u12', '',    '',    ''],
        ['4afd', '',    '',    ''],
        ['4m1o', '',    '',    ''],
        ['4tvq', 'ICE', 'ICE', ''],
        ['4mb7', '',    '',    ''],
        ['5c1x', '',    '',    ''],
        ['4lo3', '',    '',    ''],
        ['4hkx', '',    '',    'ICE'],
        ['3we4', '',    '',    ''],
        ['4wie', 'ICE', 'ICE', ''],
        ['4iaz', '',    '',    ''],
        ['3wf7', '',    '',    ''],
        ['4kgr', '',    '',    'ICE'],
        ['4isz', '',    '',    ''],
        ['4ipg', '',    '',    ''],
        ['4la6', '',    '',    ''],
        ['4ly8', '',    'ICE', 'ICE'],
        ['4j7y', 'ICE', 'ICE', 'ICE'],
        ['4ikm', '',    '',    ''],
        ['4hjx', '',    '',    ''],
        ['3w7v', '',    '',    'ICE'],
        ['4q75', 'ICE', 'ICE', ''],
        ['4mvs', '',    '',    ''],
        ['4j29', '',    '',    ''],
        ['4x6b', '',    'ICE', 'ICE'],
        ['4ou1', 'ICE', 'ICE', 'ICE'],
        ['4l55', '',    '',    ''],
        ['4nz0', '',    '',    ''],
        ['4ccm', 'ICE', 'ICE', ''],
        ['4oq4', '',    '',    ''],
        ['4ycu', 'ICE', 'ICE', 'ICE'],
        ['4m00', 'ICE', 'ICE', 'ICE'],
        ['4q3o', 'ICE', 'ICE', 'ICE'],
        ['4xet', '',    '',    ''],
        ['4p66', '',    '',    ''],
        ['4x8w', '',    '',    ''],
        ['4nsv', '',    '',    ''],
        ['4mh4', '',    '',    ''],
        ['4yya', '',    '',    ''],
        ['4wv8', '',    '',    ''],
        ['4yw6', 'ICE', 'ICE', 'ICE'],
        ['4o75', '',    '',    ''],
        ['4qym', '',    '',    ''],
        ['4crh', '',    '',    ''],
        ['4xf9', '',    '',    ''],
        ['5a7s', '',    '',    'ICE'],
        ['5fjs', '',    '',    ''],
        ['5ces', '',    '',    ''],
        ['5hf6', '',    '',    ''],
        ['4ryl', 'ICE', 'ICE', 'ICE'],
        ['5d0c', 'ICE', 'ICE', ''],
        ['4zvn', '',    '',    ''],
        ['5elf', '',    '',    ''],
        ['4z3m', '',    '',    ''],
        ['5c8x', '',    '',    ''],
        ['5e5t', '',    '',    ''],
        ['5faq', 'ICE', 'ICE', 'ICE'],
        ['1i0v', '',    '',    ''],
        ['2xds', '',    '',    ''],
        ['3ap3', '',    '',    ''],
        ['3fd5', '',    '',    ''],
        ['3ikt', 'ICE', 'ICE', 'ICE'],
        ['3zxh', 'ICE', 'ICE', 'ICE'],
        ['3zzs', '',    '',    'ICE'],
        ['4aw9', 'ICE', 'ICE', ''],
        ['4awa', '',    '',    ''],
        ['4g1n', '',    '',    ''],
        ['4kwc', '',    '',    ''],
        ['4n9r', 'ICE', 'ICE', ''],
        ['4oq5', '',    '',    ''],
        ['4ut0', '',    '',    '']
    ]

    return inputs


# Name of file that results will be printed to
output_file_name = '/media/david/Moreau/IceDiffraction/OutputInfo_AUSPEX_SetC.csv'
# Directory where the data will be stored
results_base = '/media/david/Moreau/AUSPEX_MA'

keys = ['PDB ID', 'p_ice', 'p_n']
inputs = GetInputs()
with open(output_file_name, 'w') as output_file:
    writer = csv.DictWriter(output_file, fieldnames=keys)
    writer.writeheader()
    for line in inputs:
        print(line[0])
        info = {
            'PDB ID': line[0],
            'My visual': line[1],
            'Auspex visual': line[2],
            'Auspex prediction': line[3]
            }
        output_dict = {
            'PDB ID': line[0],
            }
        p_values, N_obs, hex_p_values = Wrapper(info, results_base)
        output_dict['p_ice'] = p_values[0]
        output_dict['p_n'] = p_values[1]
        writer.writerow(output_dict)
