# Supplementary material for: Ice in biomolecular cryocrystallography
Source: Acta Crystallogr D Struct Biol. 2021 Mar 30;77(Pt 4):540–54. doi: 10.1107/S2059798321001170 (PMC8025888; doi:10.1107/S2059798321001170)
Supplement: Supplementary file 4 [file d-77-00540-sup4.zip › P_Ice/P_Ice_Modules.py]

import csv
import matplotlib.pyplot as plt
import numpy as np
import os
from scipy import interpolate
from scipy.ndimage.filters import gaussian_filter1d
from scipy.signal import medfilt
from scipy.stats import genextreme
from scipy.stats import norm
import subprocess


def MakeDirectory(directory):
    """
    Check to see if the directory exists before creating it, otherwise the
    directory will be overwritten.
    """
    if os.path.exists(directory) is False:
        os.mkdir(directory)
    return None


def GetData(info):
    """
    Downloads data from the PDB, converts the structure factors to a .csv
    file, then structures the data into a numpy array. The numpy array, data,
    has the columns:
       0: h
       1: k
       2: l
       3: wavelength id - I'm just using the first...
       4: I_obs
    """
    info['cif_file_name'] = info['save_to'] + '-sf.cif'
    home = os.getcwd()

    # If the data is already downloaded, don't download it again.
    if not os.path.exists(info['directory']):
        MakeDirectory(info['directory'])

    csv_file_name = info['cif_file_name'].replace('.cif', '.csv')
    if not os.path.isfile(csv_file_name):
        convert = True
    elif os.path.getsize(csv_file_name) == 0:
        convert = True
    else:
        convert = False
        download = False

    if convert:
        if os.path.isfile(info['cif_file_name']):
            download = False
        else:
            download = True

    if download:
        # Download data - structure factors
        subprocess.call(['phenix.fetch_pdb', info['PDB ID'], '-x'])
        os.system(
            'cp ' + home + '/' + info['PDB ID'] + '-sf.cif ' + info['directory']
            )
        os.remove(home + '/' + info['PDB ID'] + '-sf.cif')
        # Download data - PDB entry
        subprocess.call(['phenix.fetch_pdb', info['PDB ID']])
        # shutil.copy is a better approach, but this works and I didn't have
        # to deal with permissions and external harddrive writing
        os.system(
            'cp ' + home + '/' + info['PDB ID'] + '.pdb ' + info['directory']
            )
        os.remove(home + '/' + info['PDB ID'] + '.pdb')

    if convert:
        # Convert cif file to mtz then to csv
        os.chdir(info['directory'])
        os.system(
            'phenix.cif_as_mtz '
            + info['cif_file_name'] + ' '
            + '--wavelength_id=1 --crystal_id=1 '
            + '--merge --ignore_bad_sigmas --incompatible_flags_to_work_set '
            + '--symmetry=' + info['PDB ID'] + '.pdb'
            )
        os.system(
            'phenix.mtz.dump '
            + info['cif_file_name'].replace('.cif', '.mtz')
            + ' -c -f s > '
            + info['cif_file_name'].replace('.cif', '.csv')
            )
        os.chdir(home)
        os.remove(info['cif_file_name'].replace('.cif', '.mtz'))

    info = GetCrystalInfo(info)
    data = ConvertHKL(info)

    return data, info


def GetCrystalInfo(info):
    """
    This goes through the deposited .cif file to get:
        unit cell information
        maximum resolution
        number of wavelengths used and the wavelength
            Can only analyze one set of structure factors at a time.
            So if this is a MAD experiment, the data at each wavelength
            needs to be treated separately. I'm only using the one
            wavelength set in this case
    I'd assume there is a better way to do this with an existing library...
    """
    uc = np.zeros(6)
    id_lambda = []
    with open(info['cif_file_name'], 'r') as cif_file:
        get_wavelength = False
        wavelength_inline = False
        for line_number, line in enumerate(cif_file):
            # Get unit cell info
            if line.startswith('_cell.length_a'):
                uc[0] = float(line.split('_cell.length_a')[1][:-1])
            elif line.startswith('_cell.length_b'):
                uc[1] = float(line.split('_cell.length_b')[1][:-1])
            elif line.startswith('_cell.length_c'):
                uc[2] = float(line.split('_cell.length_c')[1][:-1])
            elif line.startswith('_cell.angle_alpha'):
                uc[3] = float(line.split('_cell.angle_alpha')[1][:-1])
            elif line.startswith('_cell.angle_beta'):
                uc[4] = float(line.split('_cell.angle_beta')[1][:-1])
            elif line.startswith('_cell.angle_gamma'):
                uc[5] = float(line.split('_cell.angle_gamma')[1][:-1])
            if get_wavelength:
                if wavelength_inline is False:
                    index = 0
                    if line[0].isdigit():
                        id_lambda_here = [0, 0]
                        for element in line[:-1].split(' '):
                            if element != '':
                                id_lambda_here[index] = float(element.strip(','))
                                index += 1
                        id_lambda.append(id_lambda_here)
                    else:
                        if line.startswith(
                                '_diffrn_radiation_wavelength.wavelength'
                                ) is False:
                            get_wavelength = False
                else:
                    if line.startswith(
                            '_diffrn_radiation_wavelength.wavelength'
                            ):
                        get_wavelength = False
                        if line.split(
                                '_diffrn_radiation_wavelength.wavelength'
                                )[1][:-1].replace(' ', '') == '.':
                            id_lambda_here[1] = 0
                        else:
                            id_lambda_here[1] = float(line.split(
                                '_diffrn_radiation_wavelength.wavelength'
                                )[1][:-1])
                        id_lambda.append(id_lambda_here)
            if line.startswith('_diffrn_radiation_wavelength.id'):
                get_wavelength = True
                if line.split(
                        '_diffrn_radiation_wavelength.id'
                        )[1][:-1].replace(' ', '').isdigit():
                    id_lambda_here = [float(line.split(
                        '_diffrn_radiation_wavelength.id'
                        )[1][:-1]), 0]
                    wavelength_inline = True
            if line_number > 100:
                break

    uc_type = 'triclinic'
    if uc[3] == 90 and uc[4] == 90 and uc[5] == 90:
        uc_type = 'orthorhombic'
        info['uc volume'] = uc[0] * uc[1] * uc[2]
    elif uc[0] == uc[1] and uc[1] != [2]\
            and uc[3] == 90 and uc[4] == 90 and uc[5] == 120:
        uc_type = 'hexagonal'
        info['uc volume'] = 0.866 * uc[0]**2 * uc[2]
    elif uc[0] != uc[1] and uc[1] != uc[2] and uc[0] != uc[2]\
            and uc[3] == 90 and uc[4] != 90 and uc[5] == 90:
        uc_type = 'monoclinic'
        info['uc volume'] = uc[0] * uc[1] * uc[2] * np.sin(uc[4]*np.pi/180)
    elif uc[0] == uc[1] and uc[1] == uc[2]\
            and uc[3] == uc[4] and uc[4] == uc[5] and uc[5] != 90:
        uc_type = 'trigonal'
        info['uc volume'] = uc[0]**3 * np.sqrt(
            1 - 3*np.cos(uc[3]*np.pi/180)**2 + 2*np.cos(uc[3]*np.pi/180)**3
            )
    else:
        info['uc volume'] = uc[0] * uc[1] * uc[2] * np.sqrt(
            1 - np.cos(uc[3]*np.pi/180)**2
            - np.cos(uc[4]*np.pi/180)**2
            - np.cos(uc[5]*np.pi/180)**2
            + 2*np.cos(uc[3]*np.pi/180) * np.cos(uc[4]*np.pi/180) * np.cos(uc[5]*np.pi/180)
            )

    info['uc_type'] = uc_type
    info['uc'] = uc
    info['wavelengths'] = np.array(id_lambda)
    with open(
            info['cif_file_name'].replace('-sf.cif', '.pdb'), 'r'
            ) as pdb_file:
        res_limits = [0, 0]
        for line in pdb_file:
            if 'RESOLUTION RANGE HIGH (ANGSTROMS) :' in line:
                res_limits[1] = float(line.split(
                    'RESOLUTION RANGE HIGH (ANGSTROMS) :'
                    )[-1][:-1])
            if 'RESOLUTION RANGE LOW  (ANGSTROMS) :' in line:
                string = line.split(
                    'RESOLUTION RANGE LOW  (ANGSTROMS) :'
                    )[-1][:-1]
                if 'NULL' in string:
                    res_limits[0] = 5
                else:
                    res_limits[0] = float(string)

    info['res limits'] = np.array(res_limits)
    return info


def ConvertHKL(info):
    """
    Converts HKL's to resolution
    """
    uc = info['uc']
    data = GetDataFromCSV(info)

    if len(data) == 0:
        return 'Failed'
    I_obs = data[:, 4]
    # Convert hkls to resolution / 2-space
    h = data[:, 0]
    k = data[:, 1]
    l = data[:, 2]
    wavelength_ids = data[:, 3]
    a = uc[0]
    b = uc[1]
    c = uc[2]
    if info['uc_type'] == 'orthorhombic':
        resolution = 1/np.sqrt((h/a)**2 + (k/b)**2 + (l/c)**2)
    elif info['uc_type'] == 'hexagonal':
        resolution = 1 / np.sqrt(4.0/3*(h**2 + h*k + k**2) / a**2 + (l/c)**2)
    elif info['uc_type'] == 'monoclinic':
        sb = np.sin(uc[4]*np.pi/180)
        cb = np.cos(uc[4]*np.pi/180)
        one_over_res_squared =\
            1 / sb**2 * ((h/a)**2 + (k*sb/b)**2 + (l/c)**2 - 2*h*l*cb/a/c)
        resolution = 1 / np.sqrt(one_over_res_squared)
    elif info['uc_type'] == 'trigonal':
        sa = np.sin(uc[3]*np.pi/180)
        ca = np.cos(uc[3]*np.pi/180)
        one_over_res_squared =\
            ((h**2 + k**2 + l**2) * sa**2 + 2*(h*k + k*l + h*l) * (ca**2 - ca)) /\
            (a**2 * (1 - 3*ca**2 + 2*ca**3))
        resolution = 1 / np.sqrt(one_over_res_squared)
    elif info['uc_type'] == 'triclinic':
        ca = np.cos(uc[3]*np.pi/180)
        cb = np.cos(uc[4]*np.pi/180)
        cg = np.cos(uc[5]*np.pi/180)
        sa = np.sin(uc[3]*np.pi/180)
        sb = np.sin(uc[4]*np.pi/180)
        sg = np.sin(uc[5]*np.pi/180)

        s11 = (b * c * sa)**2
        s22 = (a * c * sb)**2
        s33 = (a * b * sg)**2
        s12 = a * b * c**2 * (ca * cb - cg)
        s23 = a**2 * b * c * (cb * cg - ca)
        s13 = a * b**2 * c * (cg * ca - cb)
        v = a*b*c*np.sqrt(1-ca**2-cb**2-cg**2+2*ca*cb*cg)

        one_over_res_squared =\
            1 / v**2 * (
                s11*h**2 + s22*k**2 + s33*l**2 + 2*s12*h*k + 2*s23*k*l + 2*s13*h*l
                )
        resolution = 1 / np.sqrt(one_over_res_squared)
    return np.column_stack((resolution, wavelength_ids, I_obs))


def GetDataFromCSV(info):
    '''
    Assumes the .mtz file has been converted to a .csv file with
    phenix.mtz.dump

    Reads data from the .csv file into a numpy array with columns:
       0: h
       1: k
       2: l
       3: wavelength id - I'm just using the first...
       4: I_obs
    '''
    data = []

    # Centric and acentric reflections follow different wilson distributions
    #   Only the acentric reflections are going to be used in this analysis
    #   centric reflections are identified by the fact that they can only
    #   have set phases - 0, 180, -90, and 90 degrees and are excluded
    centric_phases = ['0', '180', '-90', '90']
    csv_file_name = info['cif_file_name'].replace('.cif', '.csv')
    with open(csv_file_name, 'r') as csv_file:
        reader = csv.DictReader(csv_file)
        keys = reader.fieldnames
        if 'IOBS' in keys:
            I_key = 'IOBS'
        elif 'FOBS' in keys:
            I_key = 'FOBS'
        elif 'I(+)' in keys:
            I_key = 'I(+)'
        elif 'F(+)' in keys:
            I_key = 'F(+)'

        # If the phases are in the mtz file,
        #   remove centric reflections as those with certain phi's
        if 'PHIFC' in keys:
            # If the data is intensities
            if I_key != 'FOBS' and I_key != 'F(+)':
                for line in reader:
                    phase = line['PHIFC']
                    if phase not in centric_phases and line[I_key] != '0':
                        if line[I_key] != '':
                            data_here = [
                                int(line['H']),
                                int(line['K']),
                                int(line['L']),
                                1,
                                float(line[I_key])
                                ]
                            data.append(data_here)
            # If the data is structure factors - they need to be squared...
            else:
                for line in reader:
                    if line[I_key] != '':
                        phase = line['PHIFC']
                        if phase not in centric_phases:
                            data_here = [
                                int(line['H']),
                                int(line['K']),
                                int(line['L']),
                                1,
                                float(line[I_key])**2
                                ]
                            data.append(data_here)
        # IF the phases are not in the mtz file:
        # remove centric reflections
        #   assuming if h or k or l == 0 it's centric
        #   Using len(data) == 0 catches when all of the phases are listed
        #   as 180, 0, 90 or -90
        if len(data) == 0:
            # Need to reset to ensure the reader is reading from the top
            csv_file.seek(0)
            reader = csv.DictReader(csv_file)
            # If the data is intensities
            if I_key != 'FOBS' and I_key != 'F(+)':
                for line in reader:
                    if line['H'] != '0'\
                            and line['K'] != '0'\
                            and line['L'] != '0'\
                            and line[I_key] != '0':
                        if line[I_key] != '':
                            data_here = [
                                int(line['H']),
                                int(line['K']),
                                int(line['L']),
                                1,
                                float(line[I_key])
                                ]
                            data.append(data_here)

            # If the data is structure factors - they need to be squared...
            else:
                for line in reader:
                    if line[I_key] != '':
                        if int(line['H']) != 0\
                                and int(line['K']) != 0\
                                and int(line['L']) != 0:
                            data_here = [
                                int(line['H']),
                                int(line['K']),
                                int(line['L']),
                                1,
                                float(line[I_key])**2
                                ]
                            data.append(data_here)
    return np.array(data)


def GetTemperature(info):
    '''
    Scans the PDB header for the experimental temperature
    If the listed temperature is "NULL" or not found, the temperature is set
        to 0 and excluded from analysis later
    '''

    T = -1
    pbd_file_name = info['directory'] + '/' + info['PDB ID'] + '.pdb'
    with open(pbd_file_name, 'r') as pdb_file:
        for line in pdb_file:
            if line.startswith('REMARK 200  TEMPERATURE           (KELVIN) :'):
                has_t_in_it = line[:-1].split(
                    'REMARK 200  TEMPERATURE           (KELVIN) :'
                    )[1]
                if ';' in has_t_in_it:
                    mult_ts = has_t_in_it.split(';')
                    Ts = []
                    for element in mult_ts:
                        if 'NULL' not in element:
                            Ts.append(float(element))
                    if len(Ts) == 0:
                        T = 0
                    else:
                        T = np.mean(Ts)
                elif 'NULL' in has_t_in_it:
                    T = 0
                else:
                    T = np.float(has_t_in_it)
                break
    if T == -1:
        T = 0
    return T


def Weighting(hextoo):
    """
    This gets the weighting for the different ice ring regions
    """
    if hextoo:
        res = np.array([3.428, 2.668, 2.068])
        m = np.array([12, 12, 12])
        F = np.array([11.74, 4.33, 14.21])
    else:
        res = np.array([3.661, 2.249, 1.916])
        m = np.array([2, 6, 12])
        F = np.array([21.840, 21.320, 14.070])
    b_ice = 1.5
    b_p = 35
    weights = m * F**2 * np.exp(-1/2/res**2 * (b_ice - b_p))
    return weights


def GetFinalScores(
        IF, DD, ND, q_center, max_res, ice_search_bins, ice_bins, hextoo=False
        ):
    """
    This calculates the final Ice Contamination Score and Observation score
    for each individual ice ring region
    """
    ic_scores = np.zeros(3)
    nd_scores = np.zeros(3)
    if hextoo is False:
        ice_search_bins = GetIceSearchBins()
        ice_bins = GetIceBins()
        w_if = 6.578844923924613
        w_dd = 5.695592987705807
    else:
        ice_search_bins = GetHexIceSearchBins()
        ice_bins = GetHexIceBins()
        w_if = 0.8174364331958773
        w_dd = 0.6398233846888591

    for index, bin in enumerate(ice_search_bins):
        if max_res < bin[1]:
            q_bin = Res_To_Q(np.array(bin))
            indices = np.logical_and(
                q_center <= q_bin[1],
                q_center >= q_bin[0]
                )
            ic_scores[index] = \
                (w_if*IF[indices] +  w_dd*DD[indices]).max()\
                / np.sqrt(w_if**2 + w_dd**2)

    for index, bin in enumerate(ice_bins):
        if max_res < bin[1]:
            q_bin = Res_To_Q(np.array(bin))
            indices = np.logical_and(
                q_center <= q_bin[1],
                q_center >= q_bin[0]
                )
            nd_scores[index] = ND[indices].mean()
    return ic_scores, nd_scores


def GetPValues(IF, DD, ND, q_center, max_res, hextoo=False):
    """
    Calculate the p-values based on the ice finder, depletion and observation
    scores
    """
    if hextoo is False:
        ice_search_bins = GetIceSearchBins()
        ice_bins = GetIceBins()
        popt_ic = np.array([0.2323203,  0.35745469, 1.12131804])
        popt_n = np.array([-0.00016813,  0.01427574])
    else:
        ice_search_bins = GetHexIceSearchBins()
        ice_bins = GetHexIceBins()
        popt_ic = np.array([0.29465934, 0.79277049, 1.1112495])
        popt_n = np.array([-0.00239607,  0.01914048])

    w = Weighting(hextoo)
    ic_scores, nd_scores = GetFinalScores(
        IF, DD, ND, q_center, max_res, ice_search_bins, ice_bins, hextoo
        )
    rings = ic_scores != 0
    ic_score = (w[rings] * ic_scores[rings]).sum() / w[rings].sum()
    nd_score = nd_scores[rings].mean()

    if rings.sum() > 0:
        p_values = np.array([
            1 - genextreme.cdf(ic_score, *popt_ic),
            1 - norm.cdf(nd_score, *popt_n)
            ])
    else:
        # In the case that the resolution was too low for observing ice biasing
        # make the p-values 2 for easy identification later
        p_values = np.array([2, 2])
    return p_values


def InIceRing(q_bins, index, hextoo=False):
    """
    This receives an index for a q-bin and outputs if the bin is in an ice
    ring region used for interpolation
    It only records the bin being in the ice ring region if the bin is fully
    enclosed in the ice ring range
    """
    if hextoo is False:
        ice_bins = GetIceBins()
    else:
        ice_bins = GetAllIceBins()

    ice_bins = np.array(ice_bins)
    ice_peak_resolutions = ice_bins.mean(axis=1)
    delta = ice_bins[:, 0] - ice_bins[:, 1]
    res_max = Q_To_Res(q_bins[index])
    res_min = Q_To_Res(q_bins[index + 1])

    good = True
    for r_index, res in enumerate(ice_peak_resolutions):
        if res_max > (res - delta[r_index]/2)\
                and res_min < (res + delta[r_index]/2):
            good = False
    return good


def InIceRing_new(q_bins, index, hextoo=False):
    """
    This should do exactly the same as the older one, but wasn't tested
    to verify

    This receives an index for a q-bin and outputs if the bin is in an ice
    ring region used for interpolation
    It only records the bin being in the ice ring region if the bin is fully
    enclosed in the ice ring range
    """
    if hextoo is False:
        ice_bins = GetIceBins()
    else:
        ice_bins = GetAllIceBins()

    ice_bins = np.array(ice_bins)
    res_min = Q_To_Res(q_bins[index])
    res_max = Q_To_Res(q_bins[index + 1])
    good = True
    for r_index in range(3):
        if np.logical_and(
                res_max < ice_bins[r_index, 1],
                res_min > ice_bins[r_index, 0],
                ):
            good = False
    return good


def FiltInterp(x, y, x_new, include):
    '''
    This performs a median filter and interpolates linearly through the ice
    ring locations. It is just used for the large spaced bins used to calculate
    the observation score
    '''
    include[-3:] = True  # Need an end point to interpolate to
        # Well technically no, but the interpolation is going to be wrong
    y_filt = medfilt(y, 3)
    interp_func = interpolate.interp1d(
        x[include],
        y_filt[include],
        kind='slinear',
        fill_value='extrapolate'
        )
    y_interp = gaussian_filter1d(interp_func(x_new), 2)
    return y_interp


def InterpD(x, y, x_new, include):
    '''
    linearly interpolates through ice ring locations
    This is used for quantities that trend on a linearly with q
        - so just the large spaced bins used to calculate the depletion score
    '''
    include[-3:] = True  # Need an end point to interpolate to
    x_no_ice = x[include]
    interp_func = interpolate.interp1d(
        x_no_ice,
        y[include],
        kind='slinear',
        fill_value='extrapolate'
        )
    y_interp = interp_func(x_new)
    return y_interp


def Interp(x, y, x_new, include):
    '''
    linearly interpolates through ice ring locations
    This is used for quantities that trend on a log-scale with q
        - so I_obs & std(I_obs)
    '''
    include[-3:] = True  # Need an end point to interpolate to
    x_no_ice = x[include]
    interp_func = interpolate.interp1d(
        x_no_ice,
        np.log(y[include]),
        kind='slinear',
        fill_value='extrapolate'
        )
    y_interp = np.exp(interp_func(x_new))
    return y_interp


def Q_To_Res(q):
    """
    Converts q to res. q here is inverse resolution.
    """
    return 1 / q


def Res_To_Q(res):
    """
    Converts res to q. q here is inverse resolution.
    """
    return 1 / res


def GetIceBins():
    """
    Defines the resolution regions for the (002), (110) and (112) ice rings
    of hexagonal ice, which are not broadened by stacking disorder.
    These are the ranges that are used for interpolation
    """
    ice_bins = [
        [3.753, 3.581],
        [2.294, 2.209],
        [1.935, 1.897]
        ]
    return ice_bins


def GetIceSearchBins():
    """
    Defines the resolution regions for the (002), (110) and (112) ice rings
    of hexagonal ice, which are not broadened by stacking disorder.
    These are the bins that are used to search for ice biasing
    """
    ice_bins = [
        [3.686, 3.636],
        [2.261, 2.236],
        [1.926, 1.906]
        ]
    return ice_bins


def GetHexIceBins():
    """
    Defines the resolution regions for the (101), (102) and (103) ice rings
    of hexagonal ice.
    These are the ranges that are used for interpolation
    """
    ice_bins = [
        [3.53,  3.34],
        [2.73,  2.60],
        [2.10,  2.04]
        ]
    return ice_bins


def GetHexIceSearchBins():
    """
    Defines the resolution regions for the (101), (102) and (103) ice rings
    of hexagonal ice.
    These are the ranges that are used to search for ice biasing
    """
    ice_bins = [
        [3.463,  3.413],
        [2.683,  2.653],
        [2.081,  2.056]
        ]
    return ice_bins


def GetAllIceBins():
    """
    Gets the resolution regions for the (002), (101), (102), (110), (103)
     and (112) ice rings of hexagonal ice.
    """
    cubic_bins = GetIceBins()
    hex_bins = GetHexIceBins()

    ice_bins = [
        cubic_bins[0],
        hex_bins[0],
        hex_bins[1],
        cubic_bins[1],
        hex_bins[2],
        cubic_bins[2]
        ]
    return ice_bins


def P_ice(data, info):
    # Bins to check for ice - These are the regions of the ice rings that
    # are not broadened by stacking disorder
    ice_bins = GetIceBins()
    ice_resolutions = np.array(ice_bins).mean(axis=1)

    # Maximum q as reported to the PDB
    data_lims = Res_To_Q(info['res limits'])
    # Spacing in q for the Ice Finder Score
    dq_if = 0.0025
    dq_mn = 0.01

    # Fraction less than for depletion
    f = 1

    # Use only the wavelength with ID 1
    indices = data[:, 1] == 1
    N_obs = indices.sum()   # Total number of observations
    resolution = data[indices, 0]
    I_obs = data[indices, 2]
    # q
    q = Res_To_Q(resolution)

    # smallest q is either the smallest q in Iobs or 5A
    q_min = max(np.round(q.min(), decimals=4), Res_To_Q(5))

    # Maximum resolution used for analysis is the lowest resolution of the
    # following choices:
    #   Highest resolution in the data
    #   Highest resolution
    #   1.5 A
    q_max = min(
        np.round(q.max(), decimals=4),
        Res_To_Q(1.5),
        data_lims[1]
        )

    # The high limit here should be q_max+dq_if to cover the entire q range
    #   However, the highest q bin tends to have a deficiency in the number
    #   of data points leading to errors in interpolation.
    q_bins_if = np.arange(q_min, q_max, dq_if)  # qbins - edges
    q_center_if = (q_bins_if[1:] + q_bins_if[:-1]) / 2  # Center of the bins
    res_center_if = Q_To_Res(q_center_if)  # Center of bins in resolution
    n_bins_if = res_center_if.size  # number of bings

    q_bins_mn = np.arange(q_min, q_max + dq_mn, dq_mn)  # qbins - edges
    q_center_mn = (q_bins_mn[1:] + q_bins_mn[:-1]) / 2  # Center of the bins
    res_center_mn = Q_To_Res(q_center_mn)   # Center of bins in resolution
    n_bins_mn = res_center_mn.size  # number of bings

    I_mean_mn = np.zeros(n_bins_mn)
    I_std_mn = np.ones(n_bins_mn)
    Depletion_mn = np.zeros(n_bins_mn)
    out_of_ice_ring_mn = np.zeros(n_bins_mn, dtype=np.bool)
    for index in range(n_bins_mn):
        # This is to exclude this bin from the estimates later
        # if it is in an ice ring
        out_of_ice_ring_mn[index] = InIceRing(q_bins_mn, index)
        indices = np.logical_and(
            q <= q_bins_mn[index + 1],
            q > q_bins_mn[index]
            )
        I_obs_here = I_obs[indices]
        if I_obs_here.size > 2:
            I_mean_mn[index] = I_obs_here.mean()
            I_std_mn[index] = I_obs_here.std()
            Depletion_mn[index] = (I_obs_here <= f*I_mean_mn[index]).sum()\
                / I_obs_here.size
        elif index > 0:
            I_mean_mn[index] = I_mean_mn[index - 1]
            I_std_mn[index] = I_std_mn[index - 1]
            Depletion_mn[index] = Depletion_mn[index - 1]

    # Interpolate the mean values to the if indices
    I_mean_int = Interp(
        res_center_mn, I_mean_mn, res_center_if, out_of_ice_ring_mn
        )
    I_std_int = Interp(
        res_center_mn, I_std_mn, res_center_if, out_of_ice_ring_mn
        )
    f_interp = gaussian_filter1d(I_mean_int / I_std_int, sigma=5)
    # Depletion interpolates through the ice rings
    Depletion_int = InterpD(
        res_center_mn, Depletion_mn, res_center_if, out_of_ice_ring_mn
        )

    N = np.zeros(n_bins_if)
    out_of_ice_ring_if = np.zeros(n_bins_if, dtype=np.bool)
    I_mean_if = np.zeros(n_bins_if)
    I_std_if = np.ones(n_bins_if)
    Depletion = np.zeros(n_bins_if)
    for index in range(n_bins_if):
        # This is to exclude this bin from the estimates later
        # if it is in an ice ring
        out_of_ice_ring_if[index] = InIceRing(q_bins_if, index)
        indices = np.logical_and(
            q <= q_bins_if[index + 1],
            q > q_bins_if[index]
            )
        I_obs_here = I_obs[indices]
        N[index] = I_obs_here.size
        # If there are less that 2 observerations in the bin - skip the bin
        if N[index] >= 2:
            I_mean_if[index] = I_obs_here.mean()
            I_std_if[index] = I_obs_here.std()
            Depletion[index] = (I_obs_here <= f*I_mean_int[index]).sum()\
                / N[index]

    in_ice_ring = np.invert(out_of_ice_ring_if)

    N_filt_int = FiltInterp(q_center_if, N, q_center_if, out_of_ice_ring_if)
    N_diff = (N_filt_int - N) / N_filt_int

    Depletion_diff = (Depletion_int - Depletion)\
        / (Depletion_int - Depletion)[out_of_ice_ring_if].std()
    # This does a filter over the standard deviation
    I_std_filt_if = gaussian_filter1d(I_std_if, sigma=5)
    I_sm = I_mean_if / I_std_filt_if

    # Ice finder score - defined by Thorn
    #   sqrt(N) is used to correct for different numbers of samples
    #   Since the number of observations can be reduced in the regions
    #   of ice rings, the filtered and interpolated value is used
    Ice_Finder = np.sqrt(N_filt_int) * (I_sm - f_interp)

    # Get the maximum resolution based on the worst res where
    #   Max res in the pdb deposition
    #   Max res in the Iobs

    max_res = max(Q_To_Res(q_max), data_lims[1])
    p_values = GetPValues(
        Ice_Finder, Depletion_diff, N_diff, q_center_if, max_res
        )

    #########################################################
    # Now redo the analysis but for the hexagonal locations #
    #########################################################
    ice_hex_bins = GetHexIceBins()
    ice_hex_resolutions = np.array(ice_hex_bins).mean(axis=1)

    ice_all_bins = GetAllIceBins()
    ice_all_resolutions = np.array(ice_all_bins).mean(axis=1)

    I_mean_mn = np.zeros(n_bins_mn)
    I_std_mn = np.ones(n_bins_mn)
    Depletion_mn = np.zeros(n_bins_mn)
    out_of_ice_ring_mn = np.zeros(n_bins_mn, dtype=np.bool)
    for index in range(n_bins_mn):
        out_of_ice_ring_mn[index] = InIceRing(
            q_bins_mn, index, hextoo=True
            )
        indices = np.logical_and(
            q <= q_bins_mn[index + 1],
            q > q_bins_mn[index]
            )
        I_obs_here = I_obs[indices]
        if I_obs_here.size > 2:
            I_mean_mn[index] = I_obs_here.mean()
            I_std_mn[index] = I_obs_here.std()
            Depletion_mn[index] = (I_obs_here <= f*I_mean_mn[index]).sum()\
                / I_obs_here.size
        elif index > 0:
            I_mean_mn[index] = I_mean_mn[index - 1]
            I_std_mn[index] = I_std_mn[index - 1]

    I_mean_int = Interp(
        res_center_mn, I_mean_mn, res_center_if, out_of_ice_ring_mn
        )
    I_std_int = Interp(
        res_center_mn, I_std_mn, res_center_if, out_of_ice_ring_mn
        )
    f_interp = gaussian_filter1d(I_mean_int / I_std_int, sigma=5)
    Depletion_int = InterpD(
        res_center_mn, Depletion_mn, res_center_if, out_of_ice_ring_mn
        )
    in_ice_ring_mn = np.invert(out_of_ice_ring_mn)

    N = np.zeros(n_bins_if)
    out_of_ice_ring_if = np.zeros(n_bins_if, dtype=np.bool)
    I_mean_if = np.zeros(n_bins_if)
    I_std_if = np.ones(n_bins_if)
    Depletion = np.zeros(n_bins_if)
    for index in range(n_bins_if):
        out_of_ice_ring_if[index] = InIceRing(
            q_bins_if, index, hextoo=True
            )
        indices = np.logical_and(
            q <= q_bins_if[index + 1],
            q > q_bins_if[index]
            )
        I_obs_here = I_obs[indices]
        N[index] = I_obs_here.size
        if N[index] >= 2:
            I_mean_if[index] = I_obs_here.mean()
            I_std_if[index] = I_obs_here.std()
            Depletion[index] = (I_obs_here <= f*I_mean_int[index]).sum()\
                / N[index]

    in_ice_ring = np.invert(out_of_ice_ring_if)

    N_filt_int = FiltInterp(q_center_if, N, q_center_if, out_of_ice_ring_if)
    N_diff = (N_filt_int - N) / N_filt_int

    Depletion_diff = (Depletion_int - Depletion)\
        / (Depletion_int - Depletion)[out_of_ice_ring_if].std()
    I_std_filt_if = gaussian_filter1d(I_std_if, sigma=5)
    I_sm = I_mean_if / I_std_filt_if

    Ice_Finder = np.sqrt(N_filt_int) * (I_sm - f_interp)

    hex_p_values = GetPValues(
        Ice_Finder, Depletion_diff, N_diff, q_center_if, max_res,
        hextoo=True
        )

    return p_values, N_obs, hex_p_values


def InterpretDate(date):
    """
    Converts a string with the date in it to a number
    """
    month_to_num = {
        'JAN': 1,
        'FEB': 2,
        'MAR': 3,
        'APR': 4,
        'MAY': 5,
        'JUN': 6,
        'JUL': 7,
        'AUG': 8,
        'SEP': 9,
        'SEPT': 9,
        'OCT': 10,
        'NOV': 11,
        'DEC': 12
    }

    n_dashes = date.count('-')
    if n_dashes == 2:
        # Format is day-Month-year
        day = float(date.split('-')[0])
        month = date.split('-')[1]
        year = float(date.split('-')[2])
    elif n_dashes == 1:
        # Format is Month-year
        day = 0
        month = date.split('-')[0].strip(' ')
        year = float(date.split('-')[1])
    else:
        # Format is Month year
        day = 0
        month = 'JAN'
        year = float(date.strip(' '))

    month_num = month_to_num[month]
    if year < 50:
        year += 2000
    else:
        year += 1900
    date = year + month_num/12 + day/31/12
    return year, month, day, date


def HardWay(pdb_file_name):
    """
    This searches the PDB file for any date using the -MONTH- identifier.
    It will find all the dates in the header and use the earliest one
    """
    months = [
        '-JAN-',
        '-FEB-',
        '-MAR-',
        '-APR-',
        '-MAY-',
        '-JUN-',
        '-JUL-',
        '-AUG-',
        '-SEP-',
        '-SEPT-',
        '-OCT-',
        '-NOV-',
        '-DEC-'
        ]
    dates = []
    with open(pdb_file_name, 'r') as pdb_file:
        for line in pdb_file:
            for month in months:
                if month in line:
                    length = len(line)
                    for start in range(length - 5):
                        if line[start: start + 5] == month:
                            dates.append(line[start-2: start+7])
    n_dates = len(dates)
    dates_num = np.zeros(n_dates)
    for index, date in enumerate(dates):
        year, month, day, dates_num[index] = InterpretDate(date)
    return InterpretDate(dates[np.argmin(dates_num)])


def GetDate(info, results_base):
    """
    This pulls the date from the PDB file.
    It first looks for date of data collection. If this is not listed it
    searches for the date the entry was processed by PDB.
    """
    info['directory'] = results_base+'/'+info['PDB ID']
    info['save_to'] = info['directory']+'/'+info['PDB ID']
    pdb_file_name = info['directory']+'/'+info['PDB ID']+'.pdb'

    # If the date of data collection is listed in the PDB file header, it will
    # be caught here. If not, date will be 'NULL'.
    date = 'NULL'
    with open(pdb_file_name, 'r') as pdb_file:
        for line in pdb_file:
            if line.startswith('REMARK 200  DATE OF DATA COLLECTION'):
                date = line[:-1].split(':')[1]
                break

    # If the date of data collection was not listed, find the date that the
    # entry was processed by the PDB
    if 'NULL' in date:
        with open(pdb_file_name, 'r') as pdb_file:
            for line in pdb_file:
                if line.startswith(
                        'REMARK 100 THIS ENTRY HAS BEEN PROCESSED BY RCSB ON'
                        ):
                    date = line[:-1].split('BY RCSB ON')[1]
                    break
    if 'NULL' in date:
        with open(pdb_file_name, 'r') as pdb_file:
            for line in pdb_file:
                if line.startswith(
                        'REMARK 100 THIS ENTRY HAS BEEN PROCESSED BY PDBE ON'
                        ):
                    date = line[:-1].split('BY PDBE ON')[1]
                    break
    if 'NULL' in date:
        with open(pdb_file_name, 'r') as pdb_file:
            for line in pdb_file:
                if line.startswith(
                        'REMARK 100 THIS ENTRY HAS BEEN PROCESSED BY PDBJ ON'
                        ):
                    date = line[:-1].split('BY PDBJ ON')[1]
                    break

    # This catches if multiple dates are listed and takes the first
    if ';' in date:
        date = date.split(';')[0]
    if 'NULL' in date:
        # If the date was not found using the previous methods it searches the
        # PDB header for a date
        year, month, day, date = HardWay(pdb_file_name)
    else:
        # Otherwise make the date interpretable
        year, month, day, date = InterpretDate(date)
    return year, month, day, date
